# Supplementary material for: Insights into virulence: structure classification of the Vibrio parahaemolyticus RIMD mobilome
Source: mSystems. 2023 Nov 28;8(6):e00796-23. doi: 10.1128/msystems.00796-23 (PMC10734457; doi:10.1128/msystems.00796-23)
Supplement: Tables S1 to S5 — Tables for RIMD virulence protein functions. [file msystems.00796-23-s0001.xlsx]

## Sheet: Table S1
Table S1. Fraction of domains in different ECOD archietecture
Green higlights indicate archietectures where RIMD proteome is significantly more populated than experimental structures
Red higlights indicate archietectures where RIMD proteome is significantly less populated than experimental structures
ECOD archietecture	ECOD F40		ECOD F99		RIMD		Comparison against ECOD F40		Comparison against ECOD F99
	Number	Percent	Number	Percent	Number	Percent	Fold Enrichment	P-value	Fold Enrichment	P-value
alpha arrays	4910	0.100249	10764	0.0910953	839	0.118053	1.17759	1.05614e-06	1.29592	3.03074e-14
alpha bundles	3396	0.0693373	7272	0.0615426	614	0.0863937	1.24599	4.5113e-08	1.4038	1.41529e-16
alpha complex topology	914	0.0186614	2130	0.0180261	289	0.0406641	2.17905	1.60863e-32	2.25585	5.8714e-35
alpha duplicates or obligate multimers	400	0.00816693	763	0.00645724	85	0.01196	1.46445	0.000752	1.85219	1.72351e-07
alpha superhelices	1658	0.0338519	3099	0.0262267	118	0.0166033	0.49047	9.85354e-19	0.63307	6.92646e-08
beta barrels	3553	0.0725428	9330	0.0789594	534	0.0751372	1.03576	0.397499	0.951593	0.243697
beta complex topology	334	0.00681939	854	0.00722737	38	0.00534684	0.784065	0.148699	0.739805	0.0680088
beta duplicates or obligate multimers	1570	0.0320552	2824	0.0238994	43	0.00605037	0.188749	8.81466e-52	0.25316	1.59439e-31
beta meanders	171	0.00349136	443	0.00374909	31	0.0043619	1.24934	0.225667	1.16345	0.38144
beta sandwiches	5044	0.102985	18308	0.15494	373	0.0524835	0.509622	8.47605e-53	0.338735	2.99142e-161
a+b complex topology	2094	0.0427539	5388	0.0455984	269	0.03785	0.8853	0.0401323	0.830073	0.00144324
a+b duplicates or obligate multimers	407	0.00830985	836	0.00707503	78	0.0109751	1.32073	0.0183498	1.55124	0.000284789
a+b four layers	390	0.00796276	776	0.00656726	49	0.00689461	0.865857	0.349672	1.04985	0.713143
a+b three layers	2044	0.041733	4604	0.0389635	380	0.0534684	1.2812	2.01361e-06	1.37227	2.09239e-09
a+b two layers	7088	0.144718	16093	0.136194	1132	0.15928	1.10062	0.000581735	1.1695	2.79077e-08
a/b barrels	1375	0.0280738	3259	0.0275808	193	0.0271563	0.967318	0.66659	0.984611	0.856328
a/b three-layered sandwiches	9582	0.195639	21287	0.180151	1802	0.253553	1.29602	1.19691e-32	1.40745	2.00148e-53
mixed a+b and a/b	735	0.0150067	1695	0.0143447	121	0.0170255	1.13452	0.157215	1.18688	0.0646234
few secondary structure elements	2608	0.0532484	6509	0.0550854	93	0.0130857	0.245748	1.53827e-71	0.237553	4.59682e-76
extended segments	705	0.0143942	1928	0.0163166	26	0.00365836	0.254155	2.81887e-19	0.224211	7.5726e-24
Combined archietectures	ECOD F40		ECOD F99		RIMD		Comparison against ECOD F40		Comparison against ECOD F99
	Number	Percent	Number	Percent	Number	Percent	Fold Enrichment	P-value	Fold Enrichment	P-value
alpha helical domains	11278	0.230267	24028	0.203348	1945	0.273674	1.18851	1.6224e-17	1.34584	1.03318e-45
beta strand domains	10672	0.217894	31759	0.268775	1019	0.14338	0.658026	2.7096e-57	0.533456	1.98344e-142
a+b combined	12023	0.245478	27697	0.234399	1908	0.268468	1.09365	8.48362e-06	1.14535	2.58005e-11
a/b combined	11692	0.238719	26241	0.222076	2116	0.297735	1.24722	5.60735e-30	1.34069	1.12582e-49
Total	48978		118162		7107

## Sheet: Table S2
Table S2. Vibrio parahaemolyticus strains with full genome assembly used in this study
Strain Name	Accession	CDS Count	Submission Date
O3:K6 substr. RIMD 2210633	GCA_000196095.1	4832	2004-05-11
O3:K6 substr. RIMD 2210633	GCF_000196095.1	4519	2004-05-11
BB22OP	GCF_000328405.1	4483	2012-12-21
FDA_R31	GCF_000430405.1	4625	2013-07-16
CDC_K4557	GCF_000430425.1	4522	2013-07-16
UCM-V493	GCF_000568495.1	4670	2014-02-12
FDAARGOS_51	GCF_001188185.2	4580	2018-01-30
FORC_008	GCF_001244315.1	4494	2015-08-05
FORC_006	GCF_001304775.1	4581	2015-10-01
FORC_004	GCF_001433415.1	4600	2015-11-05
ATCC 17802	GCF_001558495.2	4540	2018-01-31
FORC_014	GCF_001636035.1	4720	2016-05-02
MAVP-Q	GCF_001682175.1	4715	2016-07-08
CHN25	GCF_001700835.1	4818	2016-08-09
FORC_023	GCF_001758605.1	4421	2016-10-11
FORC_022	GCF_001879585.1	4758	2016-11-16
FORC_018	GCF_001887055.1	4490	2016-11-28
MVP1	GCF_001996365.2	4760	2019-09-03
FDAARGOS_191	GCF_002073775.2	4531	2018-03-02
MAVP-Q	GCF_002209725.2	4710	2017-07-27
MAVP-R	GCF_002220985.3	4694	2018-04-19
S107-1	GCF_003047085.1	4463	2018-04-10
R14	GCF_003076895.1	4770	2018-05-02
20130629002S01	GCF_003085735.1	4841	2018-05-02
R13	GCF_003119375.1	4764	2018-05-11
PB1937	GCF_003351885.1	4804	2018-08-01
FORC_072	GCF_003612695.1	4616	2018-10-04
FORC_071	GCF_003612715.1	4571	2018-10-04
160807	GCF_003691525.1	4785	2018-10-28
VPD14	GCF_004006515.1	4527	2019-01-09
D3112	GCF_004194515.1	4702	2019-02-14
Vb0624	GCF_006517795.1	4821	2019-07-01
FDAARGOS_667	GCF_008693625.1	4403	2019-09-25
FDAARGOS_662	GCF_008693745.1	4581	2019-09-25
10329	GCF_009649015.1	4571	2019-11-11
2012AW-0154	GCF_009665495.1	4810	2019-11-18
19-021-D1	GCF_009734325.1	5052	2019-12-09
AM43962	GCF_009763025.1	4551	2019-12-18
2015AW-0174	GCF_009763165.1	4576	2019-12-18
AM51552	GCF_009763405.1	4455	2019-12-18
AM46865	GCF_009763425.1	4483	2019-12-18
2012AW-0353	GCF_009763445.1	4481	2019-12-18
2014V-1125	GCF_009763505.1	4575	2019-12-18
2014V-1066	GCF_009763525.1	4566	2019-12-18
2013V-1244	GCF_009763545.1	4409	2019-12-18
2013V-1181	GCF_009763565.1	4749	2019-12-18
2013V-1136	GCF_009763605.1	4540	2019-12-18
2013V-1174	GCF_009763625.1	4566	2019-12-18
2013V-1146	GCF_009763645.1	4623	2019-12-18
2012AW-0224	GCF_009764055.1	4887	2019-12-18
2010V-1106	GCF_009764075.1	4557	2019-12-18
20140624012-1	GCF_009883815.1	4701	2020-01-15
20140722001-1	GCF_009883835.1	4959	2020-01-15
20140829008-1	GCF_009883855.1	4803	2020-01-15
20160303005-1	GCF_009883875.1	5355	2020-01-15
20151116002-3	GCF_009883895.1	4789	2020-01-15
LVP1	GCF_013393845.1	4803	2020-07-08
LVP2	GCF_013393865.1	4899	2020-07-08
LVP66	GCF_013393885.1	4559	2020-07-08
TJA114	GCF_014217295.1	4965	2020-08-17
20-082A3	GCF_015779285.1	5059	2020-12-07
FB-11	GCF_018135645.1	4487	2021-04-23
64	GCF_019321785.1	4915	2021-07-22
20-082E4	GCF_020041945.1	5089	2021-09-20
LH24	GCF_021729965.1	4847	2022-01-31
LH80	GCF_021729985.1	4818	2022-01-31
TJ-20	GCF_021730005.1	4615	2022-01-31
TJ-187	GCF_021730025.1	4856	2022-01-31
VP17	GCF_021730045.1	4879	2022-01-31
VP120	GCF_021730065.1	4613	2022-01-31
VP157	GCF_021730085.1	5110	2022-01-31
DLM1805	GCF_023205895.1	4464	2022-05-02
DLM1799	GCF_023205915.1	4502	2022-05-02
XMM117	GCF_023205935.1	4876	2022-05-02
XMO116	GCF_023205955.1	4784	2022-05-02
DHO76	GCF_023206515.1	4692	2022-05-02
16-VB00198	GCF_025917705.1	5553	2022-10-31
GL-601	GCF_025917745.1	4847	2022-10-31
19-VB00998	GCF_025920025.1	5626	2022-10-31
17-VB00214	GCF_025920045.1	4535	2022-10-31
LH214	GCF_026650865.1	4724	2022-12-05
vp-HL-202005	GCF_026970915.1	5353	2022-12-19
RMDVP1	GCF_028228685.1	4547	2023-01-30
Vp2015094	GCF_028472865.1	4808	2023-02-06
VP220218	GCF_028551295.1	4875	2023-02-08
HZ-52	GCF_028609665.1	4956	2023-02-13
20140723005	GCF_028609685.1	4861	2023-02-13
20150710009	GCF_028609705.1	4794	2023-02-13

## Sheet: Table_S3
Table S3. ECOD domain predictions for proteins encoded by known MGEs
Locus	Accession	MGE name	DistC	Uniprot Annotation	Domain	Range	ECOD ref	Hgroup ID	Hgroup definition	Tgroup ID	Tgroup definition
VP0081	Q87TI8	NK	0.008	Putative hyperosmotically inducible periplasmic protein	nD1	21-100	e6v4vA1	3261.1	amino-terminal domain of OmpATb	3261.1.1	amino-terminal domain of OmpATb
					nD2	106-183	e6xmvA2	3261.1	amino-terminal domain of OmpATb	3261.1.1	amino-terminal domain of OmpATb
VP0082	Q87TI7	NK	0.001	UPF0391 membrane protein VP0082	no confident domain assignment
VP0083	Q87TI6	NK	0.01	Lipoprotein	no confident domain assignment
VP0084	Q87TI5	NK	0.008	Hemerythrin-like domain-containing protein	nD1	1-143	e6q09A1	601.14	Hemerythrin	601.14.1	Hemerythrin
VP0085	Q87TI4	NK	0.126	Methylglyoxal synthase	nD2	71-235	e1yz4A1	2007.2	Flavoproteins/Phosphotyrosine protein phosphatases-like	2007.2.3	(Phosphotyrosine protein) phosphatases II
					nD3	236-355	e2qv7A2	2007.1	Class I glutamine amidotransferase-like	2007.1.4	Phosphofructokinase N-terminal domain
					nD4	356-545	e3vzbA1	4004.1	NAD kinase beta sandwich domain-like	4004.1.1	NAD kinase beta sandwich domain-like
VP0086	Q87TI3	NK	0.021	Uncharacterized protein	nD1	1-130	e2d5kB1	150.1	Ferritin/Heme oxygenase	150.1.1	Ferritin
VP0087	Q87TI2	NK	0.006	DUF2383 domain-containing protein	nD1	6-140	e1jkvA1	150.1	Ferritin/Heme oxygenase	150.1.1	Ferritin
VP0088	Q87TI1	NK	0.003	DUF883 domain-containing protein	no confident domain assignment
VP0089	Q87TI0	NK	0.006	Phage holin family protein	no confident domain assignment
VP0090	Q87TH9	NK	0.031	Uncharacterized protein	no confident domain assignment
VP0091	Q87TH8	NK	0.005	Putative permease protein	no confident domain assignment
VP0092	Q87TH7	NK	0.004	Uncharacterized protein	nD1	6-135	e6hjmP1	223.2	profilin-like	223.2.1	profilin-like
					nD2	136-275	e6kjuB1	223.1	sensor domains	223.1.1	sensor domains
					nD3	276-380	e6hmjA1	223.1	sensor domains	223.1.1	sensor domains
					nD4	381-555	e5m3cA1	304.48	Adenylyl and guanylyl cyclase catalytic domain-like	304.48.1	Adenylyl and guanylyl cyclase catalytic domain-like
					nD5	556-810	e5m1tA1	2002.5	EAL domain	2002.5.1	EAL domain
VP0187	Q87T83	O3_K6_Antigen	0.621	Putative Dca	nD1	11-190	e5fgnA1	1151.1	Helical membrane domain in lipooligosaccharide phosphoethanolamine transferase A	1151.1.1	Helical membrane domain in lipooligosaccharide phosphoethanolamine transferase A
					nD2	191-505	e6fnyA1	7515.1	Alkaline phosphatase-like	7515.1.1	Alkaline phosphatase-like
VP0188	Q87T82	O3_K6_Antigen	0.197	50S ribosomal protein L33	nD1	51-155	e2mctA1	3784.1	Putative lipoprotein CPF_1278-related	3784.1.1	Putative lipoprotein CPF_1278-related
VP0189	Q87T81	O3_K6_Antigen	0.032	Formamidopyrimidine-DNA glycosylase (Fapy-DNA glycosylase) (EC 3.2.2.23) (DNA-(apurinic or apyrimidinic site) lyase MutM) (AP lyase MutM) (EC 4.2.99.18)	nD1	6-130	e6tc9A1	3504.2	N-terminal domain of MutM-like DNA repair proteins	3504.2.1	N-terminal domain of MutM-like DNA repair proteins
					nD2	131-220	e3jr5A1	102.2	H2TH	102.2.1	H2TH
					nD3	221-269	e3jr5A2	377.2	C-terminal, Zn-finger domain of MutM-like DNA repair proteins	377.2.1	C-terminal, Zn-finger domain of MutM-like DNA repair proteins
VP0190	Q87T80	O3_K6_Antigen	0.104	Phosphopantetheine adenylyltransferase (EC 2.7.7.3) (Dephospho-CoA pyrophosphorylase) (Pantetheine-phosphate adenylyltransferase) (PPAT)	nD1	6-165	e5h7xE1	2005.1	HUP domains	2005.1.1	HUP domains
VP0191	Q87T79	O3_K6_Antigen	0.223	Putative lipopolysaccharide A protein	nD1	36-310	e5l0sA1	7512.1	UDP-Glycosyltransferase/glycogen phosphorylase	7512.1.1	UDP-Glycosyltransferase/glycogen phosphorylase
VP0192	Q87T78	O3_K6_Antigen	0.22	Two-domain glycosyltransferase	nD1	1-260	e2z86B1	7516.1	Nucleotide-diphospho-sugar transferases	7516.1.1	Nucleotide-diphospho-sugar transferases
VP0193	Q87T77	O3_K6_Antigen	0.086	Putative lipopolysaccharide biosynthesis glycosyltransferase	nD1	1-250	e4p02A1	7516.1	Nucleotide-diphospho-sugar transferases	7516.1.1	Nucleotide-diphospho-sugar transferases
VP0194	Q87T76	O3_K6_Antigen	0.049	Putative lipopolysaccharide biosynthesis protein	nD1	1-155	e2gt1B1	7512.1	UDP-Glycosyltransferase/glycogen phosphorylase	7512.1.1	UDP-Glycosyltransferase/glycogen phosphorylase
					nD2	156-345	e1pswA3	7512.1	UDP-Glycosyltransferase/glycogen phosphorylase	7512.1.1	UDP-Glycosyltransferase/glycogen phosphorylase
VP0195	Q87T75	O3_K6_Antigen	0.035	Diacylglycerol kinase (EC 2.7.1.107)	no confident domain assignment
VP0196	Q87T74	O3_K6_Antigen	0.104	3-deoxy-D-manno-octulosonic acid kinase (Kdo kinase) (EC 2.7.1.166)	nD1	16-235	e6wqxC1	206.1	Protein kinase/SAICAR synthase/ATP-grasp	206.1.1	Protein kinase
VP0197	Q87T73	O3_K6_Antigen	0.577	Putative capsular polysaccharide biosynthesis protein D	nD1	11-390	e1rkxD1	2003.1	Rossmann-related	2003.1.1	NAD(P)-binding Rossmann-fold domains
VP0198	Q87T72	O3_K6_Antigen	0.595	Putative aminotransferase	nD1	1-315	e3bcxA1	7577.1	PLP-dependent transferases	7577.1.1	PLP-dependent transferases
VP0199	Q87T71	O3_K6_Antigen	0.632	Putative NeuC	nD1	6-185,361-395	e5xvsB1	7512.1	UDP-Glycosyltransferase/glycogen phosphorylase	7512.1.1	UDP-Glycosyltransferase/glycogen phosphorylase
					nD2	186-360	e5xvsB2	7512.1	UDP-Glycosyltransferase/glycogen phosphorylase	7512.1.1	UDP-Glycosyltransferase/glycogen phosphorylase
VP0200	Q87T70	O3_K6_Antigen	0.629	Putative N-acetylneuraminic acid synthetase	nD1	1-285	e4ipiA2	2002.1	TIM barrels	2002.1.1	TIM barrels
					nD2	291-355	e2wqpA1	70.3	SET domain-like	70.3.1	SET domain-like
VP0201	Q87T69	O3_K6_Antigen	0.655	Putative acetyltransferase	nD1	1-75	e4m9cF1	2003.1	Rossmann-related	2003.1.8	MurCD/PglD N-terminal domain-like
VP0202	Q87T68	O3_K6_Antigen	0.596	Putative sugar-phosphate nucleotide transferase	nD1	1-115	e6i0oB2	282.1	CBS-domain	282.1.1	CBS-domain
					nD2	116-350	e1tzfA1	7516.1	Nucleotide-diphospho-sugar transferases	7516.1.1	Nucleotide-diphospho-sugar transferases
VP0203	Q87T67	O3_K6_Antigen	0.715	Putative CMP-N-acetlyneuraminic acid synthetase	nD1	1-239	e6ifdB1	7516.1	Nucleotide-diphospho-sugar transferases	7516.1.1	Nucleotide-diphospho-sugar transferases
VP0204	Q87T66	O3_K6_Antigen	0.807	Putative 3-chlorobenzoate-3,4-dioxygenase dyhydrogenase related protein	nD1	6-125,296-315	e6norA2	2003.1	Rossmann-related	2003.1.1	NAD(P)-binding Rossmann-fold domains
					nD2	126-295,316-335	e6o15A2	298.1	Glyceraldehyde-3-phosphate dehydrogenase-like, C-terminal domain	298.1.1	Glyceraldehyde-3-phosphate dehydrogenase-like, C-terminal domain
VP0205	Q87T65	O3_K6_Antigen	0.714	Putative glutamate-1-semialdehyde 2,1-aminomutase	nD1	6-320	e6w80A1	7577.1	PLP-dependent transferases	7577.1.1	PLP-dependent transferases
					nD2	321-439	e6cboC2	3016.1	C-terminal domain in some PLP-dependent transferases	3016.1.1	C-terminal domain in some PLP-dependent transferases
VP0206	Q87T64	O3_K6_Antigen	0.739	Putative amidohydrolase	nD1	1-265	e2vhhC1	246.1	Carbon-nitrogen hydrolase	246.1.1	Carbon-nitrogen hydrolase
VP0207	Q87T63	O3_K6_Antigen	0.736	Putative oxidoreductase (Flagellin modification)	nD1	1-253	e5g4kA1	2003.1	Rossmann-related	2003.1.1	NAD(P)-binding Rossmann-fold domains
VP0208	Q87T62	O3_K6_Antigen	0.788	Putative integral membrane protein	nD1	1-165,351-368	e4x7pA2	7512.1	UDP-Glycosyltransferase/glycogen phosphorylase	7512.1.1	UDP-Glycosyltransferase/glycogen phosphorylase
					nD2	166-350	e6zmzAAA2	7512.1	UDP-Glycosyltransferase/glycogen phosphorylase	7512.1.1	UDP-Glycosyltransferase/glycogen phosphorylase
VP0209	Q87T61	O3_K6_Antigen	0.804	Putative citrate synthase	nD1	1-190	e2iy7A1	7512.1	UDP-Glycosyltransferase/glycogen phosphorylase	7512.1.1	UDP-Glycosyltransferase/glycogen phosphorylase
					nD2	191-335	e6mgbA1	7512.1	UDP-Glycosyltransferase/glycogen phosphorylase	7512.1.1	UDP-Glycosyltransferase/glycogen phosphorylase
VP0210	Q87T60	O3_K6_Antigen	0.475	Putative Lex2B	nD1	1-220	e5ej0A1	7516.1	Nucleotide-diphospho-sugar transferases	7516.1.1	Nucleotide-diphospho-sugar transferases
VP0211	Q87T59	O3_K6_Antigen	0.146	3-deoxy-D-manno-octulosonic acid transferase (Kdo transferase) (EC 2.4.99.12) (Lipid IV(A) 3-deoxy-D-manno-octulosonic acid transferase)	nD1	1-210,411-420	e3l7iB2	7512.1	UDP-Glycosyltransferase/glycogen phosphorylase	7512.1.1	UDP-Glycosyltransferase/glycogen phosphorylase
					nD2	211-410	e4bfcA1	7512.1	UDP-Glycosyltransferase/glycogen phosphorylase	7512.1.1	UDP-Glycosyltransferase/glycogen phosphorylase
VP0212	Q87T58	O3_K6_Antigen	0.03	ADP-heptose-LPS heptosyltransferase II	nD1	1-160	e3tovB2	7512.1	UDP-Glycosyltransferase/glycogen phosphorylase	7512.1.1	UDP-Glycosyltransferase/glycogen phosphorylase
					nD2	161-345	e1pswA3	7512.1	UDP-Glycosyltransferase/glycogen phosphorylase	7512.1.1	UDP-Glycosyltransferase/glycogen phosphorylase
VP0213	Q87T57	O3_K6_Antigen	0.03	Lipid A biosynthesis acyltransferase (EC 2.3.1.243) (Kdo(2)-lauroyl-lipid IV(A) acyltransferase)	nD1	26-329	e5knkB1	7558.1	Glycerol-3-phosphate (1)-acyltransferase	7558.1.1	Glycerol-3-phosphate (1)-acyltransferase
VP0214	Q87T56	O3_K6_Antigen	0.036	ADP-L-glycero-D-manno-heptose-6-epimerase (EC 5.1.3.20) (ADP-L-glycero-beta-D-manno-heptose-6-epimerase) (ADP-glyceromanno-heptose 6-epimerase) (ADP-hep 6-epimerase) (AGME)	nD1	1-260,276-313	e2x6tG1	2003.1	Rossmann-related	2003.1.1	NAD(P)-binding Rossmann-fold domains
VP0215	Q87T55	O3_K6_Antigen	0.087	Putative OtnG protein	no confident domain assignment
VP0216	Q87T54	O3_K6_Antigen	0.169	Uncharacterized protein	nD1	31-150	e3p42A1	221.8	GfcC	221.8.1	GfcC
					nD2	151-245	e3p42A2	221.8	GfcC	221.8.1	GfcC
VP0217	Q87T53	O3_K6_Antigen	0.114	Putative regulator	nD1	31-225	e2in5A1	4200.1	YmcC-like	4200.1.1	YmcC-like
VP0218	Q87T52	O3_K6_Antigen	0.124	Glycosyl transferase	no confident domain assignment
VP0219	Q87T51	O3_K6_Antigen	0.224	Outer membrane protein beta-barrel domain-containing protein	nD1	41-188	e2k0lA1	5084.1	OMPA-like	5084.1.1	OMPA-like
VP0220	Q87T50	O3_K6_Antigen	0.19	OtnA protein	nD1	121-190	e2j58E2	6016.1	Domain 1 of outer membrane lipoprotein Wza	6016.1.1	Domain 1 of outer membrane lipoprotein Wza
					nD2	191-275	e2j58E1	221.1	Ubiquitin-related	221.1.4	Nqo1 middle domain-like
					nD3	276-360	e2j58E1	221.1	Ubiquitin-related	221.1.4	Nqo1 middle domain-like
					nD4	361-450,521-540	e2j58E1	221.1	Ubiquitin-related	221.1.4	Nqo1 middle domain-like
					nD5	451-460,541-640	e1zud21	221.1	Ubiquitin-related	221.1.1	Ubiquitin-like
					nD6	646-780	e3p42A1	221.8	GfcC	221.8.1	GfcC
					nD7	781-889	e3p42A2	221.8	GfcC	221.8.1	GfcC
VP0221	Q87T49	O3_K6_Antigen	0.343	OtnB protein	nD2	61-85,101-290	e3b8mA1	304.58	FepE-like	304.58.1	FepE-like
VP0222	Q87T48	O3_K6_Antigen	0.305	dTDP-glucose 4,6-dehydratase (EC 4.2.1.46)	nD1	1-360	e1keuB1	2003.1	Rossmann-related	2003.1.1	NAD(P)-binding Rossmann-fold domains
VP0223	Q87T47	O3_K6_Antigen	0.259	Glucose-1-phosphate thymidylyltransferase (EC 2.7.7.24)	nD1	1-285	e4ho4B1	7516.1	Nucleotide-diphospho-sugar transferases	7516.1.1	Nucleotide-diphospho-sugar transferases
VP0224	Q87T46	O3_K6_Antigen	0.904	Putative dTDP-4-dehydrorhamnose reductase	nD1	1-290	e2ydxA1	2003.1	Rossmann-related	2003.1.1	NAD(P)-binding Rossmann-fold domains
VP0225	Q87T45	O3_K6_Antigen	0.909	Putative capsular polysaccharide biosynthesis protein CapF	nD1	1-180	e5c6oA1	1075.5	Multidrug and toxic compound extrusion (MATE) transporter	1075.5.1	Multidrug and toxic compound extrusion (MATE) transporter
					nD2	186-390	e6nc9A2	1075.5	Multidrug and toxic compound extrusion (MATE) transporter	1075.5.1	Multidrug and toxic compound extrusion (MATE) transporter
VP0226	Q87T44	O3_K6_Antigen	0.925	Putative rhamnosyl transferase	nD1	1-270	e4p02A1	7516.1	Nucleotide-diphospho-sugar transferases	7516.1.1	Nucleotide-diphospho-sugar transferases
VP0227	Q87T43	O3_K6_Antigen	0.941	Uncharacterized protein	nD1	1-210	e2r60A2	7512.1	UDP-Glycosyltransferase/glycogen phosphorylase	7512.1.1	UDP-Glycosyltransferase/glycogen phosphorylase
					nD2	211-380	e1xv5A2	7512.1	UDP-Glycosyltransferase/glycogen phosphorylase	7512.1.1	UDP-Glycosyltransferase/glycogen phosphorylase
VP0228	Q87T42	O3_K6_Antigen	0.937	Putative integral membrane protein	nD1	26-400	e6pl5A1	7011.1	RodA transmembrane domain	7011.1.1	RodA transmembrane domain
VP0229	Q87T41	O3_K6_Antigen	0.822	dTDP-4-dehydrorhamnose 3,5-epimerase (EC 5.1.3.13) (Thymidine diphospho-4-keto-rhamnose 3,5-epimerase)	nD1	1-180	e2ixkA1	10.12	Double-stranded beta-helix	10.12.1	Double-stranded beta-helix
VP0230	Q87T40	O3_K6_Antigen	0.906	Putative glycosyltransferase	nD1	1-195,391-405	e2r60A2	7512.1	UDP-Glycosyltransferase/glycogen phosphorylase	7512.1.1	UDP-Glycosyltransferase/glycogen phosphorylase
					nD2	196-390	e1c50A2	7512.1	UDP-Glycosyltransferase/glycogen phosphorylase	7512.1.1	UDP-Glycosyltransferase/glycogen phosphorylase
VP0231	Q87T39	O3_K6_Antigen	0.613	Putative UDP-galactose phosphate transferase	nD1	1-178	e5w7lB1	7012.1	Monotopic phosphoglycosyl transferase (PGT)-like	7012.1.1	Monotopic phosphoglycosyl transferase (PGT)-like
VP0232	Q87T38	O3_K6_Antigen	0.937	Putative carbamoylphosphate synthase large subunit, short form	nD1	1-115	e3va7A17	2003.1	Rossmann-related	2003.1.10	PreATP-grasp domain
					nD2	116-320	e3lwbA1	206.1	Protein kinase/SAICAR synthase/ATP-grasp	206.1.3	ATP-grasp
VP0233	Q87T37	O3_K6_Antigen	0.899	Uncharacterized protein	nD1	1-220	e2w4mA1	2006.1	HAD domain-related	2006.1.1	HAD-like
VP0234	Q87T36	O3_K6_Antigen	0.748	Pilin glycosylation protein	nD1	6-295	e7l7xBBB1	7577.1	PLP-dependent transferases	7577.1.1	PLP-dependent transferases
					nD2	281-390	e5w70A1	3016.1	C-terminal domain in some PLP-dependent transferases	3016.1.1	C-terminal domain in some PLP-dependent transferases
VP0235	Q87T35	O3_K6_Antigen	0.443	Putative epimerase/dehydratase	nD1	1-135	e1y2mB5	4953.1	L-aspartase C-terminal domain-like	4953.1.1	L-aspartase C-terminal domain-like
					nD2	141-260	e3nklA1	2003.1	Rossmann-related	2003.1.1	NAD(P)-binding Rossmann-fold domains
					nD3	261-630	e7kn1B1	2003.1	Rossmann-related	2003.1.1	NAD(P)-binding Rossmann-fold domains
VP0236	Q87T34	O3_K6_Antigen	0.053	UDP-glucose 6-dehydrogenase (EC 1.1.1.22)	nD1	1-205	e3pidA1	2003.1	Rossmann-related	2003.1.1	NAD(P)-binding Rossmann-fold domains
					nD2	206-285	e3pidA2	129.1	6-phosphogluconate dehydrogenase C-terminal domain-like	129.1.1	6-phosphogluconate dehydrogenase C-terminal domain-like
					nD3	286-385	e1dljA3	2003.1	Rossmann-related	2003.1.12	UDPG/MGDP dehydrogenase C-terminal domain
VP0237	Q87T33	O3_K6_Antigen	0.054	UTP--glucose-1-phosphate uridylyltransferase (EC 2.7.7.9) (UDP-glucose pyrophosphorylase)	nD1	1-285	e3jujC1	7516.1	Nucleotide-diphospho-sugar transferases	7516.1.1	Nucleotide-diphospho-sugar transferases
VP0238	Q87T32	O3_K6_Antigen	0.406	Ribonuclease	nD1	1-210,401-449	e6v4xH2	247.1	Metallo-hydrolase/oxidoreductase	247.1.1	Metallo-hydrolase/oxidoreductase
					nD2	211-400	e3af5A4	2004.1	P-loop domains-related	2004.1.1	P-loop containing nucleoside triphosphate hydrolases
VP0380	Q87SP2	VPaI-1	0.608	Putative integrase	nD1	1-100	e3jtzA1	252.2	GCC-box binding domain-like	252.2.1	GCC-box binding domain-like
					nD2	101-220	e5jjvB3	186.1	lambda integrase-N	186.1.1	lambda integrase-N
					nD3	221-360	e3vcfA1	101.1	HTH	101.1.8	DNA breaking-rejoining enzymes
					nD4	361-420	e4a8eA2	101.1	HTH	101.1.8	DNA breaking-rejoining enzymes
VP0381	Q87SP1	VPaI-1	0.043	Uncharacterized protein	no confident domain assignment
VP0382	Q87SP0	VPaI-1	0.656	Calcineurin-like phosphoesterase domain-containing protein	nD1	1-70,96-263	e6uncB1	246.2	Metallo-dependent phosphatases	246.2.1	Metallo-dependent phosphatases
VP0383	Q87SN9	VPaI-1	0.544	Transcriptional regulator, AbiEi antitoxin, Type IV TA system	nD1	6-70	e6l0oA1	101.1	HTH	101.1.2	winged
VP0384	Q87SN8	VPaI-1	0.581	Uncharacterized protein	no confident domain assignment
VP0385	Q87SN7	VPaI-1	0.0	Uncharacterized protein	no confident domain assignment
VP0386	Q87SN6	VPaI-1	0.673	Putative inner membrane protein	no confident domain assignment
VP0387	Q87SN5	VPaI-1	0.84	Putative HsdS polypeptide, part of CfrA family	nD1	6-55,96-290	e2y7hA4	4333.1	DNA methylase specificity domain	4333.1.1	DNA methylase specificity domain
					nD3	321-583	e2y7hA4	4333.1	DNA methylase specificity domain	4333.1.1	DNA methylase specificity domain
VP0388	Q87SN4	VPaI-1	0.651	site-specific DNA-methyltransferase (adenine-specific) (EC 2.1.1.72)	nD1	6-155	e3ufbA2	3962.1	N-terminal helical domain in restriction-modification system methylation subunit	3962.1.1	N-terminal helical domain in restriction-modification system methylation subunit
					nD2	156-480	e5ybbB1	2003.1	Rossmann-related	2003.1.5	S-adenosyl-L-methionine-dependent methyltransferases
VP0389	Q87SN3	VPaI-1	0.669	Uncharacterized protein	nD2	66-130	e4m70B1	103.9	RanGAP2 N-terminal domain	103.9.1	RanGAP2 N-terminal domain
VP0390	Q87SN2	VPaI-1	0.021	Uncharacterized protein	no confident domain assignment
VP0391	Q87SN1	VPaI-1	0.613	SMP domain-containing protein	no confident domain assignment
VP0392	Q87SN0	VPaI-1	0.68	Elongation factor Ts	nD1	6-85	e2mqkA1	101.1	HTH	101.1.4	tetra-helical, lambda repressor-like
VP0393	Q87SM9	VPaI-1	0.009	Uncharacterized protein	no confident domain assignment
VP0394	Q87SM8	VPaI-1	0.672	site-specific DNA-methyltransferase (adenine-specific) (EC 2.1.1.72)	nD1	1-215	e4zcfA1	2003.1	Rossmann-related	2003.1.5	S-adenosyl-L-methionine-dependent methyltransferases
VP0395	Q87SM7	VPaI-1	0.659	Type I restriction enzyme R protein	nD1	11-160	e3h1tA7	2008.1	Restriction endonuclease-like	2008.1.1	Restriction endonuclease-like
					nD2	161-355	e2vl7A1	2004.1	P-loop domains-related	2004.1.1	P-loop containing nucleoside triphosphate hydrolases
					nD3	356-575,626-655	e3h1tA3	2004.1	P-loop domains-related	2004.1.1	P-loop containing nucleoside triphosphate hydrolases
					nD5	711-814	e1yx3A1	101.1	HTH	101.1.1	tri-helical
VP0396	Q87SM6	VPaI-1	0.053	Uncharacterized protein	no confident domain assignment
VP0397	Q87SM5	VPaI-1	0.002	Uncharacterized protein	no confident domain assignment
VP0398	Q87SM4	VPaI-1	0.676	MarR family transcriptional regulator	nD3	326-385	e2of7A3	101.1	HTH	101.1.1	tri-helical
VP0399	Q87SM3	VPaI-1	0.469	Putative transcriptional regulator	nD1	1-54	e6amaY1	101.1	HTH	101.1.9	Putative DNA-binding domain
VP0400	Q87SM2	VPaI-1	0.658	Putative transmembrane protein	nD2	71-215	e4oc8A2	2008.1	Restriction endonuclease-like	2008.1.1	Restriction endonuclease-like
					nD3	231-270	e1twfI1	375.1	Rubredoxin-related	375.1.1	Rubredoxin-related
VP0401	Q87SM1	VPaI-1	0.914	Uncharacterized protein	nD2	261-500	e2ewfA4	2008.1	Restriction endonuclease-like	2008.1.1	Restriction endonuclease-like
VP0402	Q87SM0	VPaI-1	0.763	Putative Y4mE	nD1	6-470	e4pu5A1	206.1	Protein kinase/SAICAR synthase/ATP-grasp	206.1.1	Protein kinase
VP0403	Q87SL9	VPaI-1	0.622	HTH cro/C1-type domain-containing protein	nD1	6-85	e4pu4D1	101.1	HTH	101.1.4	tetra-helical, lambda repressor-like
VP0634	Q87RZ0	VPaI-2	0.0	Hydrolase	nD1	6-205	e6mfcB1	213.1	Acyl-CoA N-acyltransferases (Nat)	213.1.1	Acyl-CoA N-acyltransferases (Nat)
					nD2	211-505	e2vhhC1	246.1	Carbon-nitrogen hydrolase	246.1.1	Carbon-nitrogen hydrolase
VP0635	Q87RY9	VPaI-2	0.019	Putative transcriptional regulator, LysR family	nD1	6-95	e2esnA1	101.1	HTH	101.1.2	winged
					nD2	96-295	e5mmhA1	7523.1	Periplasmic binding protein-like II	7523.1.1	Periplasmic binding protein-like II
VP0636	Q87RY8	VPaI-2	0.007	Putative outer membrane protein A	nD1	31-185	e4rlcA1	5084.1	OMPA-like	5084.1.1	OMPA-like
VP0637	Q87RY7	VPaI-2	0.833	Uncharacterized protein	nD2	61-220	e6egcA1	192.29	bMERB domain (bivalent Mical/EHBP Rab binding)	192.29.1	bMERB domain (bivalent Mical/EHBP Rab binding)
VP0638	Q87RY6	VPaI-2	0.581	Putative resolvase	nD1	11-165	e3guvA1	7565.1	Resolvase-like	7565.1.1	Resolvase-like
					nD2	171-215	e2r0qC4	101.1	HTH	101.1.1	tri-helical
VP0639	Q877M0	VPaI-2	0.704	Uncharacterized protein	no confident domain assignment
VP0640	Q877U7	VPaI-2	0.004	Uncharacterized protein	no confident domain assignment
VP0641	Q87RY5	VPaI-2	0.811	Uncharacterized protein	nD2	106-190	e4pt7C1	101.1	HTH	101.1.2	winged
VP0642	Q87RY4	VPaI-2	0.638	Putative ribonuclease HI	nD1	16-160	e7o0gA1	2484.1	Ribonuclease H-like	2484.1.1	Ribonuclease H-like
VP0643	Q87RY3	VPaI-2	0.787	Tyr recombinase domain-containing protein	nD1	21-85	e2wcc31	252.2	GCC-box binding domain-like	252.2.1	GCC-box binding domain-like
					nD2	101-190,201-250	e5oenB1	603.2	STAT	603.2.1	STAT
					nD3	256-390	e5jjvB3	186.1	lambda integrase-N	186.1.1	lambda integrase-N
					nD4	391-595	e2h7fX1	101.1	HTH	101.1.8	DNA breaking-rejoining enzymes
VP1071	Q87QS8	VPaI-3	0.691	Tyr recombinase domain-containing protein	nD1	11-80	e3ju0A1	252.2	GCC-box binding domain-like	252.2.1	GCC-box binding domain-like
					nD2	86-175	e5jjvB3	186.1	lambda integrase-N	186.1.1	lambda integrase-N
					nD3	176-315	e2a3vD1	101.1	HTH	101.1.8	DNA breaking-rejoining enzymes
					nD4	316-360	e3mgvC4	101.1	HTH	101.1.8	DNA breaking-rejoining enzymes
VP1072	Q87QS7	VPaI-3	0.927	Putative helicase	nD1	16-445,466-500	e4zcfC1	2004.1	P-loop domains-related	2004.1.1	P-loop containing nucleoside triphosphate hydrolases
					nD2	516-605	e2a7oA1	142.1	Sigma2 domain of RNA polymerase sigma factors	142.1.1	Sigma2 domain of RNA polymerase sigma factors
VP1073	Q87QS6	VPaI-3	0.611	Putative immunity repressor protein	nD1	6-70	e3vk0A1	101.1	HTH	101.1.4	tetra-helical, lambda repressor-like
VP1074	Q87QS5	VPaI-3	0.691	Uncharacterized protein	no confident domain assignment
VP1075	Q87QS4	VPaI-3	0.765	Uncharacterized protein	no confident domain assignment
VP1076	Q87QS3	VPaI-3	0.812	Helix-turn-helix domain-containing protein	nD1	26-120	e4lmyB1	101.1	HTH	101.1.2	winged
VP1077	Q87QS2	VPaI-3	0.696	Integrase, phage family	nD1	6-90	e3ju0A1	252.2	GCC-box binding domain-like	252.2.1	GCC-box binding domain-like
					nD2	96-205	e5jjvB3	186.1	lambda integrase-N	186.1.1	lambda integrase-N
					nD3	206-335	e3vcfA1	101.1	HTH	101.1.8	DNA breaking-rejoining enzymes
					nD4	336-395	e4a8eA2	101.1	HTH	101.1.8	DNA breaking-rejoining enzymes
VP1078	Q87QS1	VPaI-3	0.888	NYN domain-containing protein	nD1	11-175	e2qipA1	2006.1	HAD domain-related	2006.1.4	PIN domain-like
					nD2	176-249	e2lh9A1	101.1	HTH	101.1.2	winged
VP1079	Q87QS0	VPaI-3	0.942	Sulfatase-modifying factor enzyme domain-containing protein	nD4	411-624	e6qkjA1	209.1	C-type lectin-like	209.1.2	Sulfatase-modifying factor-like
VP1080	Q87QR9	VPaI-3	0.902	Schlafen group 3-like DNA/RNA helicase domain-containing protein	nD1	31-280	e1w36B1	2004.1	P-loop domains-related	2004.1.1	P-loop containing nucleoside triphosphate hydrolases
					nD2	281-470	e4c2tC2	2004.1	P-loop domains-related	2004.1.1	P-loop containing nucleoside triphosphate hydrolases
VP1081	Q87QR8	VPaI-3	0.909	Uncharacterized protein	nD1	21-30,51-180	e1or7A2	142.1	Sigma2 domain of RNA polymerase sigma factors	142.1.1	Sigma2 domain of RNA polymerase sigma factors
					nD2	181-260	e6p18Q1	101.1	HTH	101.1.1	tri-helical
VP1082	Q87QR7	VPaI-3	0.891	Uncharacterized protein	nD2	86-190	e3kxaA1	101.1	HTH	101.1.4	tetra-helical, lambda repressor-like
VP1083	Q87QR6	VPaI-3	0.88	DNA 3'-5' helicase (EC 5.6.2.4)	nD1	6-180	e6cyyA1	2498.1	Metalloproteases (zincins") catalytic domain"	2498.1.1	Metalloproteases (zincins") catalytic domain"
					nD2	186-885	e4ceiA4	2004.1	P-loop domains-related	2004.1.1	P-loop containing nucleoside triphosphate hydrolases
					nD3	886-1120	e4cejB5	2008.1	Restriction endonuclease-like	2008.1.1	Restriction endonuclease-like
VP1084	Q87QR5	VPaI-3	0.905	Multi-ubiquitin domain-containing protein	nD1	21-95	e4a9aA8	221.1	Ubiquitin-related	221.1.1	Ubiquitin-like
					nD2	96-165	e1zud21	221.1	Ubiquitin-related	221.1.1	Ubiquitin-like
					nD3	166-245	e2kmmA1	221.1	Ubiquitin-related	221.1.1	Ubiquitin-like
VP1085	Q87QR4	VPaI-3	0.917	Uncharacterized protein	nD2	156-385	e6dc6C1	2003.1	Rossmann-related	2003.1.9	Activating enzymes of the ubiquitin-like proteins
VP1086	Q87QR3	VPaI-3	0.879	Uncharacterized protein	no confident domain assignment
VP1087	Q87QR2	VPaI-3	0.934	Uncharacterized protein	nD1	1-190	e4f0pB2	2008.1	Restriction endonuclease-like	2008.1.1	Restriction endonuclease-like
					nD2	206-335	e2it9A1	295.1	ssDNA-binding transcriptional regulator domain	295.1.1	ssDNA-binding transcriptional regulator domain
					nD3	336-475,511-520	e4hjhA11	331.2	Phosphoglucomutase, C-terminal domain	331.2.1	Phosphoglucomutase, C-terminal domain
VP1088	Q87QR1	VPaI-3	0.01	Putative chemotaxis transducer	nD2	41-180	e2d4uA1	601.4	Histidine kinase associated sensor domains	601.4.1	Histidine kinase associated sensor domains
VP1089	Q87QQ9	VPaI-3	0.01	Uncharacterized protein	no confident domain assignment
VP1090	Q87QR0	VPaI-3	0.009	Uncharacterized protein	no confident domain assignment
VP1091	Q87QQ8	VPaI-3	0.021	Putative transmembrane protein affecting septum formation and cell membrane permeability	nD1	61-100,171-210	e2v4dE8	325.1	alpha/beta-Hammerhead/Barrel-sandwich hybrid	325.1.7	Single hybrid motif
					nD2	101-170	e5ng5E4	5086.1	helical hairpin of HlyD-like secretion proteins	5086.1.1	helical hairpin of HlyD-like secretion proteins
					nD3	51-60,211-300	e5ng5E1	1.1	RIFT-related	1.1.7	Alanine racemase-C
					nD4	36-50,301-375	e4kkuB1	1.1	RIFT-related	1.1.7	Alanine racemase-C
VP1092	Q87QQ7	VPaI-3	0.009	Efflux pump membrane transporter	nD1	41-130	e7cz9B7	304.28	Ferredoxin domains in multidrug efflux transporter	304.28.1	Multidrug efflux transporter AcrB pore domain
					nD2	181-215,236-275	e7cz9B2	304.28	Ferredoxin domains in multidrug efflux transporter	304.28.2	Multidrug efflux transporter AcrB TolC docking domain
					nD3	131-180,276-330	e6owsA8	304.28	Ferredoxin domains in multidrug efflux transporter	304.28.1	Multidrug efflux transporter AcrB pore domain
					nD4	1-35,331-505	e3w9iF8	5067.1	Multidrug efflux transporter AcrB transmembrane domain	5067.1.1	Multidrug efflux transporter AcrB transmembrane domain
					nD5	566-670	e3w9iF5	304.28	Ferredoxin domains in multidrug efflux transporter	304.28.1	Multidrug efflux transporter AcrB pore domain
					nD6	721-810	e7b8sC4	304.28	Ferredoxin domains in multidrug efflux transporter	304.28.2	Multidrug efflux transporter AcrB TolC docking domain
					nD7	671-720,811-865	e3w9iF3	304.28	Ferredoxin domains in multidrug efflux transporter	304.28.1	Multidrug efflux transporter AcrB pore domain
					nD8	511-560,866-1030	e5khsB1	5067.1	Multidrug efflux transporter AcrB transmembrane domain	5067.1.1	Multidrug efflux transporter AcrB transmembrane domain
VP1093	Q87QQ6	VPaI-3	0.008	Putative transcriptional regulator	nD1	1-150	e3zplE1	101.1	HTH	101.1.2	winged
VP1094	Q87QQ5	VPaI-3	0.006	Transporter	nD1	16-325	e5bz3A1	3236.1	Cation-proton antiporter (CPA)	3236.1.1	Cation-proton antiporter (CPA)
VP1095	Q87QQ4	VPaI-3	0.006	Uncharacterized protein	no confident domain assignment
VP1386	Q87PW4	T6SS1	0.074	Large repetitive protein	nD1	16-235,256-300	e2zyrA1	11.1	Immunoglobulin-related	11.1.4	Prealbumin-like
					nD2	236-255,301-435	e6efyA3	11.1	Immunoglobulin-related	11.1.1	Immunoglobulin/Fibronectin type III/E set domains/PapD-like
VP1387	Q87PW3	T6SS1	0.073	Uncharacterized protein	no confident domain assignment
VP1388	Q87PW2	T6SS1	0.531	Uncharacterized protein	nD1	11-110	e1zbuB4	130.1	LEM/SAP HeH motif	130.1.1	LEM/SAP HeH motif
					nD2	146-245,391-405,471-480	e2j73A1	11.1	Immunoglobulin-related	11.1.4	Prealbumin-like
					nD3	301-375	e4v4eD3	11.1	Immunoglobulin-related	11.1.4	Prealbumin-like
					nD4	246-290,406-455,481-490	e5fieA1	11.1	Immunoglobulin-related	11.1.4	Prealbumin-like
					nD5	491-580	e2j73A1	11.1	Immunoglobulin-related	11.1.4	Prealbumin-like
VP1389	Q87PW1	T6SS1	0.75	Tricorn protease domain-containing protein	nD1	36-370	e5wlcLO2	5.1	beta-propeller	5.1.4	7-bladed
VP1390	Q87PW0	T6SS1	0.762	OmpA-like domain-containing protein	no confident domain assignment
VP1391	Q87PV9	T6SS1	0.217	Putative transcriptional regulator	nD1	6-205,211-380	e5exxA2	2004.1	P-loop domains-related	2004.1.1	P-loop containing nucleoside triphosphate hydrolases
					nD2	381-465	e4qhtC2	148.1	Histone-related	148.1.3	AAA+ ATPase lid domain
					nD3	486-540	e5e3oB1	101.1	HTH	101.1.1	tri-helical
VP1392	Q87PV8	T6SS1	0.161	Putative ClpA/B-type protease	nD1	1-160	e4uqwA1	148.1	Histone-related	148.1.2	double Clp-N
					nD2	166-355	e1jbkA1	2004.1	P-loop domains-related	2004.1.1	P-loop containing nucleoside triphosphate hydrolases
					nD3	356-580,796-890	e6e1033	148.1	Histone-related	148.1.3	AAA+ ATPase lid domain
					nD4	581-795	e1g41A2	2004.1	P-loop domains-related	2004.1.1	P-loop containing nucleoside triphosphate hydrolases
VP1393	Q79YY3	T6SS1	0.236	BfdA	nD1	1-165	e5mxn61	1.1	RIFT-related	1.1.5	FMN-binding split barrel
VP1394	Q87PV7	T6SS1	0.225	Putative VgrG protein	nD1	1-95	e2p5zX1	1.1	RIFT-related	1.1.13	Phage tail proteins
					nD2	96-185	e2p5zX4	3070.1	N0 domain in phage tail proteins and secretins	3070.1.1	N0 domain in phage tail proteins and secretins
					nD3	226-285	e6rbkC4	3071.1	C-terminal insertion domain in phage tail proteins	3071.1.1	C-terminal insertion domain in phage tail proteins
					nD4	186-225,286-360	e3d37A2	1.1	RIFT-related	1.1.13	Phage tail proteins
					nD5	366-535	e6j0mA1	2.7	Tail-associated lysozyme gp5-N	2.7.1	Tail-associated lysozyme gp5-N
					nD6	521-690	e4uhvB4	79.1	Phage tail fiber protein trimerization domain	79.1.1	Phage tail fiber protein trimerization domain
VP1395	Q87PV6	T6SS1	0.251	Uncharacterized protein	nD1	21-160	e6rbkC1	2.7	Tail-associated lysozyme gp5-N	2.7.1	Tail-associated lysozyme gp5-N
VP1396	Q87PV5	T6SS1	0.034	Uncharacterized protein	nD1	16-250	e4g3aB1	109.4	ARM repeat	109.4.1	ARM repeat
VP1397	Q87PV4	T6SS1	0.049	Uncharacterized protein	nD1	16-155	e5d08A3	109.4	ARM repeat	109.4.1	ARM repeat
VP1398	Q87PV3	T6SS1	0.259	DUF2169 domain-containing protein	no confident domain assignment
VP1399	Q87PV2	T6SS1	0.355	Beta-ketoacyl synthase N-terminal domain-containing protein	nD1	6-200	e6ql5C5	7581.1	Thiolase-like	7581.1.1	Thiolase-like
					nD2	201-314	e1tqyF2	7581.1	Thiolase-like	7581.1.1	Thiolase-like
VP1400	Q87PV1	T6SS1	0.253	non-specific serine/threonine protein kinase (EC 2.7.11.1)	nD1	21-320	e2pywB1	206.1	Protein kinase/SAICAR synthase/ATP-grasp	206.1.1	Protein kinase
VP1401	Q87PV0	T6SS1	0.262	ImpA N-terminal domain-containing protein	nD1	6-180	e6hs5A1	109.51	TssA helical domains	109.51.1	TssA helical domains
					nD2	241-395	e6g7cC2	109.51	TssA helical domains	109.51.1	TssA helical domains
					nD3	411-524	e4yo5K1	109.51	TssA helical domains	109.51.1	TssA helical domains
VP1402	Q87PU9	T6SS1	0.188	Type VI secretion system contractile sheath small subunit	nD1	31-155	e5n8nM1	2499.2	Domain III of tail sheath protein Gp18	2499.2.1	Domain III of tail sheath protein Gp18
VP1403	Q87PU8	T6SS1	0.18	Type VI secretion system contractile sheath large subunit	nD1	41-365	e5urw3J2	2499.2	Domain III of tail sheath protein Gp18	2499.2.1	Domain III of tail sheath protein Gp18
					nD2	366-485	e3j9gb1	283.2	gpW/gp25-like	283.2.1	gpW/gp25-like
VP1404	Q87PU7	T6SS1	0.233	IraD/Gp25-like domain-containing protein	nD1	46-154	e6gj1D1	283.2	gpW/gp25-like	283.2.1	gpW/gp25-like
VP1405	Q87PU6	T6SS1	0.216	Type VI secretion system protein ImpG	nD3	81-130,411-440	e5hx2E4	1.16	Baseplate wedge protein gp6 domain I	1.16.1	Baseplate wedge protein gp6 domain I
VP1406	Q87PU5	T6SS1	0.245	Type VI secretion system baseplate subunit TssG	nD2	151-305,331-343	e2kdnA1	327.2	BolA-like	327.2.1	BolA-like
VP1407	Q87PU4	T6SS1	0.215	Putative transcriptional regulator	nD1	1-60	e4pcqB2	101.1	HTH	101.1.2	winged
					nD2	61-145	e2e7xA2	304.4	Dimeric alpha+beta barrel	304.4.1	Dimeric alpha+beta barrel
VP1408	Q87PU3	T6SS1	0.265	Putative IcmF-related protein	nD2	76-245,366-405	e5ck3B1	2004.1	P-loop domains-related	2004.1.1	P-loop containing nucleoside triphosphate hydrolases
					nD8	891-1000,1111-1129	e4y7mC2	601.45	Type VI secretion protein IcmF helical domain	601.45.1	Type VI secretion protein IcmF helical domain
					nD9	1001-1110	e4y7mC1	11.2	C2 domain	11.2.1	C2 domain
VP1409	Q87PU2	T6SS1	0.263	ImpA N-terminal domain-containing protein	nD1	11-195	e6hs5A1	109.51	TssA helical domains	109.51.1	TssA helical domains
VP1410	Q87PU1	T6SS1	0.249	Outer membrane protein beta-barrel domain-containing protein	nD1	26-203	e2x27X1	5084.1	OMPA-like	5084.1.1	OMPA-like
VP1411	Q87PU0	T6SS1	0.279	FHA domain-containing protein	nD1	1-110	e2kfuA1	73.1	SMAD/FHA domain	73.1.1	SMAD/FHA domain
VP1412	Q87PT9	T6SS1	0.2	Lipoprotein	nD1	31-155	e3zhnA1	11.1	Immunoglobulin-related	11.1.4	Prealbumin-like
VP1413	Q87PT8	T6SS1	0.19	Type VI secretion system baseplate subunit TssK	nD1	1-185	e5y0eA1	4166.1	Lactophage receptor-binding protein N-terminal domain-like	4166.1.1	Lactophage receptor-binding protein N-terminal domain-like
					nD2	186-310	e5mwnB2	602.3	TssK neck domain	602.3.1	TssK neck domain
					nD3	311-440	e5y0eA2	10.47	TssK C-terminal domain	10.47.1	TssK C-terminal domain
VP1414	Q87PT7	T6SS1	0.214	Type IV / VI secretion system DotU domain-containing protein	nD1	51-225	e6y4rB1	3706.1	Conserved type six secretion component TssL-related	3706.1.1	Conserved type six secretion component TssL-related
VP1415	Q87PT6	T6SS1	0.721	Tox-PAAR-like domain-containing protein	nD1	26-150	e4jiwP1	3174.3	PAAR-repeat protein	3174.3.1	PAAR-repeat protein
					nD2	161-225,471-485	e6hifg1	11.1	Immunoglobulin-related	11.1.4	Prealbumin-like
					nD3	236-295,391-440	e4u4cA7	4156.1	Sec63 N-terminal subdomain-like	4156.1.1	Sec63 N-terminal subdomain-like
VP1416	Q87PT5	T6SS1	0.823	Uncharacterized protein	nD1	16-110	e6a4cA2	7097.1	Uncharacterized protein MXAN_0049	7097.1.1	Uncharacterized protein MXAN_0049
					nD2	6-15,111-190	e6a4cA1	7097.1	Uncharacterized protein MXAN_0049	7097.1.1	Uncharacterized protein MXAN_0049
VP1417	Q87PT4	T6SS1	0.768	Uncharacterized protein	nD2	116-180	e6a4cA1	7097.1	Uncharacterized protein MXAN_0049	7097.1.1	Uncharacterized protein MXAN_0049
VP1418	Q87PT3	T6SS1	0.74	Uncharacterized protein	no confident domain assignment
VP1419	Q87PT2	T6SS1	0.637	Uncharacterized protein	nD1	16-105	e6a4cA2	7097.1	Uncharacterized protein MXAN_0049	7097.1.1	Uncharacterized protein MXAN_0049
					nD2	1-10,106-185	e6a4cA1	7097.1	Uncharacterized protein MXAN_0049	7097.1.1	Uncharacterized protein MXAN_0049
VP1420	Q87PT1	T6SS1	0.305	Uncharacterized protein	nD2	91-160	e6a4cA1	7097.1	Uncharacterized protein MXAN_0049	7097.1.1	Uncharacterized protein MXAN_0049
VP1549	Q87PF4	phage_f237	0.539	Bacteriophage f237 ORF10	nD1	1-85	e3op9A1	101.1	HTH	101.1.4	tetra-helical, lambda repressor-like
VP1550	Q87PF2	phage_f237	0.506	Uncharacterized protein	no confident domain assignment
VP1551	Q79YY2	phage_f237	0.568	Bacteriophage f237 ORF1	nD1	41-55,81-200	e4cijB1	331.1	TATA-box binding protein-like	331.1.1	TATA-box binding protein-like
					nD2	201-335	e4cijB2	331.1	TATA-box binding protein-like	331.1.1	TATA-box binding protein-like
VP1552	Q79YY1	phage_f237	0.553	Bacteriophage f237 ORF2	nD1	1-115	e4ipdA1	2.1	Nucleic acid-binding proteins	2.1.1	Nucleic acid-binding proteins
VP1553	Q79YY0	phage_f237	0.697	Bacteriophage f237 ORF3	no confident domain assignment
VP1554	Q79YX9	phage_f237	0.657	Bacteriophage f237 ORF4	no confident domain assignment
VP1555	Q87PF1	phage_f237	0.002	Uncharacterized protein	no confident domain assignment
VP1556	Q87PF0	phage_f237	0.732	Bacteriophage f237 ORF5	no confident domain assignment
VP1557	Q79YX8	phage_f237	0.714	Bacteriophage f237 ORF6	nD2	31-114	e1zw0H1	3812.1	Type III secretion protein YscE	3812.1.1	Type III secretion protein YscE
VP1558	Q79YX7	phage_f237	0.761	Bacteriophage f237 ORF7	nD1	1-128,162-250	e4kfrA2	2004.1	P-loop domains-related	2004.1.1	P-loop containing nucleoside triphosphate hydrolases
					nD2	363-435	e2ivwA1	3454.1	GspC HR domain/PilP-like	3454.1.1	GspC HR domain/PilP-like
VP1559	Q87PE9	phage_f237	0.643	Uncharacterized protein	no confident domain assignment
VP1560	Q87PE8	phage_f237	0.0	Uncharacterized protein	no confident domain assignment
VP1561	Q79YX6	phage_f237	0.928	Bacteriophage f237 ORF8	nD2	66-110	e1i3jA2	101.1	HTH	101.1.14	DNA-binding domain of intron-encoded endonucleases
					nD3	121-165	e2l3nA1	103.1	RuvA-C, UBA, CRAL/TRIO-N, HBS1	103.1.1	RuvA-C, UBA, CRAL/TRIO-N, HBS1
					nD4	176-215	e1nvmA1	103.5	post-HMGL domain-like	103.5.1	post-HMGL domain-like
					nD6	286-325	e6p7rA3	101.1	HTH	101.1.1	tri-helical
					nD7	331-375	e2l3nA1	103.1	RuvA-C, UBA, CRAL/TRIO-N, HBS1	103.1.1	RuvA-C, UBA, CRAL/TRIO-N, HBS1
					nD8	396-495	e6seiA1	821.1	GIY-YIG endonuclease	821.1.1	GIY-YIG endonuclease
VP1562	Q79YX5	phage_f237	0.447	Bacteriophage f237 ORF9	nD1	6-100	e2ox6C1	101.1	HTH	101.1.4	tetra-helical, lambda repressor-like
VP1563	Q87PE7	phage_f237	0.478	S-adenosylhomocysteine hydrolase	nD1	6-105	e2ox6C1	101.1	HTH	101.1.4	tetra-helical, lambda repressor-like
VP1564	Q87PE6	phage_f237	0.933	ATP-binding protein	nD1	26-280	e6hedI2	2004.1	P-loop domains-related	2004.1.1	P-loop containing nucleoside triphosphate hydrolases
					nD2	1-25,281-405	e5v8fD2	148.1	Histone-related	148.1.3	AAA+ ATPase lid domain
					nD3	406-488	e2qbyA2	101.1	HTH	101.1.2	winged
VP1565	Q87PE5	phage_f237	0.536	Orphan protein	no confident domain assignment
VP1566	Q877N5	phage_f237	0.619	Putative phage structural protein (Alteromonas PM2) (Putative structural protein P5 (Alteromonas phage PM2))	nD1	26-155	e6nvmA1	102.2	H2TH	102.2.1	H2TH
VP1567	Q87PE4	phage_f237	0.683	Uncharacterized protein	nD2	46-60,96-275	e2xonL1	10.1	Concanavalin A-like	10.1.2	Galactose-binding domain-like
VP1568	Q87PE3	phage_f237	0.63	Uncharacterized protein	nD1	1-75	e7eymA1	10.12	Double-stranded beta-helix	10.12.1	Double-stranded beta-helix
					nD2	171-238	e1tq5A3	10.12	Double-stranded beta-helix	10.12.1	Double-stranded beta-helix
VP1569	Q877L0	phage_f237	0.573	Putative phage-related protein	no confident domain assignment
VP1570	Q877T2	phage_f237	0.003	Uncharacterized protein	no confident domain assignment
VP1571	Q87PE2	phage_f237	0.603	DNAase	nD1	1-120	e4ollA1	213.1	Acyl-CoA N-acyltransferases (Nat)	213.1.1	Acyl-CoA N-acyltransferases (Nat)
VP1572	Q87PE1	phage_f237	0.525	Uncharacterized protein	no confident domain assignment
VP1573	Q87PE0	phage_f237	0.493	Uncharacterized protein	no confident domain assignment
VP1574	Q877Q6	phage_f237	0.579	Uncharacterized protein	no confident domain assignment
VP1575	Q87PD9	phage_f237	0.622	Putative major phage capsid protein	nD1	1-145	e3j31D1	10.2	Nucleoplasmin-like/VP (viral coat and capsid proteins)	10.2.1	Nucleoplasmin-like/VP (viral coat and capsid proteins)
					nD2	146-275	e2vvfA2	10.2	Nucleoplasmin-like/VP (viral coat and capsid proteins)	10.2.1	Nucleoplasmin-like/VP (viral coat and capsid proteins)
VP1576	Q87PD8	phage_f237	0.0	Uncharacterized protein	no confident domain assignment
VP1577	Q87PD7	phage_f237	0.642	Helicase HerA central domain-containing protein	nD1	16-245	e4d2iB2	2004.1	P-loop domains-related	2004.1.1	P-loop containing nucleoside triphosphate hydrolases
VP1578	Q87PD6	phage_f237	0.601	Uncharacterized protein	no confident domain assignment
VP1579	Q87PD5	phage_f237	0.619	Uncharacterized protein	no confident domain assignment
VP1580	Q87PD4	phage_f237	0.58	Uncharacterized protein	nD1	6-100	e6pajB2	605.1	Homodimeric domain of signal transducing histidine kinase	605.1.1	Homodimeric domain of signal transducing histidine kinase
VP1581	Q877N6	phage_f237	0.002	Uncharacterized protein	no confident domain assignment
VP1582	Q877R3	phage_f237	0.502	Uncharacterized protein	no confident domain assignment
VP1583	Q87PD3	phage_f237	0.768	Putative phage replication initiation protein (Alteromonas phage PM2)	nD4	266-450	e2x3gA1	304.8	ACT-like	304.8.1	ACT-like
VP1584	Q877K3	phage_f237	0.617	Uncharacterized protein	no confident domain assignment
VP1585	Q87PD2	phage_f237	0.568	Uncharacterized protein	no confident domain assignment
VP1586	Q87PD1	phage_f237	0.56	Putative phage protein, Vpf148 [bacteriophage VfO3K6]	nD1	1-85	e6xgtD2	101.1	HTH	101.1.4	tetra-helical, lambda repressor-like
VP1587	Q87PD0	phage_f237	0.012	Uncharacterized protein	nD1	36-120	e4g7xB1	272.1	TolA/TonB C-terminal domain	272.1.1	TolA/TonB C-terminal domain
VP1588	Q87PC9	phage_f237	0.017	DUF3634 domain-containing protein	no confident domain assignment
VP1589	Q87PC8	phage_f237	0.014	Macrodomain Ter protein	nD1	1-85	e3veaA2	3577.1	Macrodomain Ter protein MatP	3577.1.1	Macrodomain Ter protein MatP
VP1590	Q87PC7	phage_f237	0.048	endopeptidase La (EC 3.4.21.53)	nD1	6-200	e4fw9A1	2004.1	P-loop domains-related	2004.1.1	P-loop containing nucleoside triphosphate hydrolases
					nD2	201-290	e3k1jA1	148.1	Histone-related	148.1.3	AAA+ ATPase lid domain
					nD3	291-420	e7ev6A1	212.1	Ribosomal protein S5 domain 2-like	212.1.1	Ribosomal protein S5 domain 2-like
					nD4	421-530	e4fw9A5	3010.1	C-terminal subdomain in Lon-related proteases catalytic domains	3010.1.1	C-terminal subdomain in Lon-related proteases catalytic domains
VP1658	Q87P60	T3SS1	0.011	Low calcium response locus protein H	nD1	1-155	e3wxxE1	109.4	ARM repeat	109.4.1	ARM repeat
VP1659	Q87P59	T3SS1	0.05	Type III secretion cytoplasmic LcrG inhibitor	nD4	431-605	e4jbuA1	4055.1	a+b domain in virulence-associated V antigen	4055.1.1	a+b domain in virulence-associated V antigen
VP1660	Q87P58	T3SS1	0.0	Putative regulator in type III secretion	no confident domain assignment
VP1661	Q87P57	T3SS1	0.025	Putative LcrR	nD1	1-130	e6iufA1	213.1	Acyl-CoA N-acyltransferases (Nat)	213.1.1	Acyl-CoA N-acyltransferases (Nat)
VP1662	Q87P56	T3SS1	0.009	Low calcium response protein	nD1	21-265	e4cqiA1	604.7	Tubulin chaperone cofactor A	604.7.1	Tubulin chaperone cofactor A
					nD3	371-445,496-515	e6wa6H1	2485.1	Thioredoxin-like	2485.1.1	Thioredoxin-like
					nD4	446-495	e6wa6H4	3253.1	ferredoxin-like domain in flagellar biosynthesis protein flhA	3253.1.1	ferredoxin-like domain in flagellar biosynthesis protein flhA
					nD5	516-600	e6wa6H2	3254.1	helical domain in flagellar biosynthesis protein flhA	3254.1.1	helical domain in flagellar biosynthesis protein flhA
					nD6	606-708	e3mixA3	3255.1	a/b domain in flagellar biosynthesis protein flhA	3255.1.1	a/b domain in flagellar biosynthesis protein flhA
VP1663	Q87P55	T3SS1	0.002	Putative YscY	nD1	1-114	e2c2lA1	109.4	ARM repeat	109.4.1	ARM repeat
VP1664	Q87P54	T3SS1	0.015	Putative type III secretion protein	no confident domain assignment
VP1665	Q87P53	T3SS1	0.028	Putative type III secretion protein	nD1	1-123	e1xkpB1	241.1	Type III secretory system chaperone	241.1.1	Type III secretory system chaperone
VP1666	Q87P52	T3SS1	0.012	Type III secretion system effector delivery regulator TyeA domain-containing protein	nD1	6-94	e1xl3C1	532.2	Type III secretion system domains	532.2.1	Type III secretion system domains
VP1667	Q87P51	T3SS1	0.013	Putative outer membrane protein PopN	nD1	76-170	e4p3zA3	532.2	Type III secretion system domains	532.2.1	Type III secretion system domains
					nD2	176-280	e5c9eA2	532.2	Type III secretion system domains	532.2.1	Type III secretion system domains
VP1668	Q87P50	T3SS1	0.015	Type 3 secretion system ATPase (EC 7.4.2.8)	nD1	21-95	e5b0oB2	1.1	RIFT-related	1.1.7	Alanine racemase-C
					nD2	96-365	e6rd9X1	2004.1	P-loop domains-related	2004.1.1	P-loop containing nucleoside triphosphate hydrolases
					nD3	366-440	e6njpD3	160.1	C-terminal domain of alpha and beta subunits of F1 ATP synthase	160.1.1	C-terminal domain of alpha and beta subunits of F1 ATP synthase
VP1669	Q87P49	T3SS1	0.003	Putative type III secretion protein YscO	nD1	6-153	e4mh6A1	3755.1	Putative type III secretion protein YscO-related	3755.1.1	Putative type III secretion protein YscO-related
VP1670	Q87P48	T3SS1	0.111	Putative translocation protein in type III secretion	nD1	326-415	e5cukA1	3186.1	C-terminal domain of FliK	3186.1.1	C-terminal domain of FliK
VP1671	Q87P47	T3SS1	0.007	Putative translocation protein in type III secretion	nD2	171-235	e4yx5A1	1.1	RIFT-related	1.1.10	Surface presentation of antigens (SPOA)
					nD3	246-320	e3uepB1	1.1	RIFT-related	1.1.10	Surface presentation of antigens (SPOA)
VP1672	Q87P46	T3SS1	0.008	Translocation protein in type III secretion	no confident domain assignment
VP1673	Q87P45	T3SS1	0.001	Translocation protein in type III secretion	no confident domain assignment
VP1674	Q87P44	T3SS1	0.011	Translocation protein in type III secretion	no confident domain assignment
VP1675	Q87P43	T3SS1	0.014	Translocation protein in type III secretion	nD2	226-345	e3t7yA1	4104.1	EscU C-terminal domain-like	4104.1.1	EscU C-terminal domain-like
VP1676	Q87P42	T3SS1	0.221	Putative transcriptional regulator	nD1	1-90	e3szpA4	101.1	HTH	101.1.2	winged
					nD2	91-165,276-305	e3mz1C1	7523.1	Periplasmic binding protein-like II	7523.1.1	Periplasmic binding protein-like II
					nD3	166-275	e5fhkD1	7523.1	Periplasmic binding protein-like II	7523.1.1	Periplasmic binding protein-like II
VP1677	Q87P41	T3SS1	0.279	Serine aminopeptidase S33 domain-containing protein	nD1	1-339	e5xb6H1	7579.1	alpha/beta-Hydrolases	7579.1.1	alpha/beta-Hydrolases
VP1678	Q87P40	T3SS1	0.291	Putative dienelactone hydrolase and related enzymes	nD1	1-310	e5xb6H1	7579.1	alpha/beta-Hydrolases	7579.1.1	alpha/beta-Hydrolases
VP1679	Q87P39	T3SS1	0.328	Flavodoxin-like domain-containing protein	nD2	31-210	e4j8pA1	2007.2	Flavoproteins/Phosphotyrosine protein phosphatases-like	2007.2.1	Flavoproteins
VP1680	Q87P38	T3SS1	0.02	Cation transporter	nD1	56-120	e2jq6A1	108.1	EF-hand-related	108.1.1	EF-hand
VP1681	Q87P36	T3SS1	0.001	Uncharacterized protein	no confident domain assignment
VP1682	Q87P37	T3SS1	0.007	CesT family type III secretion system chaperone	nD1	1-140	e5z38C1	241.1	Type III secretory system chaperone	241.1.1	Type III secretory system chaperone
VP1683	Q87P35	T3SS1	0.015	Type III secretion system effector VopR	nD1	11-110	e1fi6A1	108.1	EF-hand-related	108.1.1	EF-hand
					nD2	131-325	e4rxvA1	219.1	Cysteine proteinases	219.1.1	Cysteine proteinases
VP1684	Q87P34	T3SS1	0.004	Type III secretion system chaperone	nD1	21-150	e3kxyG1	241.1	Type III secretory system chaperone	241.1.1	Type III secretory system chaperone
VP1685	Q87P33	T3SS1	0.035	Uncharacterized protein	no confident domain assignment
VP1686	Q87P32	T3SS1	0.039	Protein adenylyltransferase VopS (EC 2.7.7.108) (AMPylator VopS) (Vibrio outer protein S)	nD1	86-215	e3letB2	3229.1	N-terminal domain in adenosine monophosphate-protein transferase vopS	3229.1.1	N-terminal domain in adenosine monophosphate-protein transferase vopS
					nD2	216-385	e3letA2	4040.1	Fic-like	4040.1.1	Fic-like
VP1687	Q87P31	T3SS1	0.03	Putative type III chaperone	nD1	6-120	e5z38C1	241.1	Type III secretory system chaperone	241.1.1	Type III secretory system chaperone
VP1688	Q87P30	T3SS1	0.013	Putative type III secretion protein	nD2	86-205	e5b0oG1	298.4	V-type ATPase subunit E	298.4.1	V-type ATPase subunit E
VP1689	Q87P29	T3SS1	0.002	Putative type III secretion protein	no confident domain assignment
VP1690	Q87P28	T3SS1	0.019	Lipoprotein	nD1	21-80	e4w4mK1	327.16	Ring-building motif II in type III secretion system	327.16.1	Ring-building motif II in type III secretion system
					nD2	81-200	e5tcpL2	327.13	Ring-building motif I in type III secretion system	327.13.1	Ring-building motif I in type III secretion system
VP1691	Q87P27	T3SS1	0.002	Type III export protein	no confident domain assignment
VP1692	Q87P26	T3SS1	0.015	Putative type III export protein	nD1	51-200	e1z21A1	532.2	Type III secretion system domains	532.2.1	Type III secretion system domains
VP1693	Q87P25	T3SS1	0.001	Putative type III secretion protein	nD1	6-115	e6hftA1	109.4	ARM repeat	109.4.1	ARM repeat
VP1694	Q87P24	T3SS1	0.011	Type III export protein YscF	no confident domain assignment
VP1695	Q87P23	T3SS1	0.013	Putative type III export protein PscD	nD1	1-100	e4a0eA2	73.1	SMAD/FHA domain	73.1.1	SMAD/FHA domain
					nD2	166-225	e4alzA1	3261.1	amino-terminal domain of OmpATb	3261.1.1	amino-terminal domain of OmpATb
					nD3	226-290	e4alzA2	3261.1	amino-terminal domain of OmpATb	3261.1.1	amino-terminal domain of OmpATb
					nD4	296-365	e4alzA3	3261.1	amino-terminal domain of OmpATb	3261.1.1	amino-terminal domain of OmpATb
					nD5	366-420	e3ossC1	3454.1	GspC HR domain/PilP-like	3454.1.1	GspC HR domain/PilP-like
VP1696	Q87P22	T3SS1	0.005	Type 3 secretion system secretin (T3SS secretin)	nD1	41-115	e7ah95J3	3070.1	N0 domain in phage tail proteins and secretins	3070.1.1	N0 domain in phage tail proteins and secretins
					nD2	116-180	e6rwkz1	327.16	Ring-building motif II in type III secretion system	327.16.1	Ring-building motif II in type III secretion system
					nD3	181-300	e7ah95J2	327.16	Ring-building motif II in type III secretion system	327.16.1	Ring-building motif II in type III secretion system
					nD4	301-340,361-405,421-545	e6i1yC1	327.16	Ring-building motif II in type III secretion system	327.16.1	Ring-building motif II in type III secretion system
VP1697	Q87P21	T3SS1	0.027	Putative type III export apparatus protein NosA	nD1	1-130	e5z38C1	241.1	Type III secretory system chaperone	241.1.1	Type III secretory system chaperone
VP1698	Q87P20	T3SS1	0.006	Type III secretion negative regulator (LscZ)	nD1	56-135	e3fd9A1	3317.2	N-terminal domain in transcriptional anti-activator ExsD	3317.2.1	N-terminal domain in transcriptional anti-activator ExsD
					nD2	166-235	e3fd9A3	192.20	helical hairpin domain in transcriptional anti-activator ExsD	192.20.1	helical hairpin domain in transcriptional anti-activator ExsD
					nD3	136-160,236-315	e3fd9A2	3318.1	Middle domain in transcriptional anti-activator ExsD	3318.1.1	Middle domain in transcriptional anti-activator ExsD
VP1699	Q87P19	T3SS1	0.001	Transcriptional regulator ExsA	nD1	16-175	e4zuaA1	10.12	Double-stranded beta-helix	10.12.1	Double-stranded beta-helix
					nD2	176-220	e5nlaA1	101.1	HTH	101.1.1	tri-helical
					nD3	221-285	e1d5yA2	101.1	HTH	101.1.1	tri-helical
VP1700	Q87P18	T3SS1	0.019	Putative lipoprotein VirG (YscW)	nD1	31-135	e2yjlB1	11.1	Immunoglobulin-related	11.1.1	Immunoglobulin/Fibronectin type III/E set domains/PapD-like
VP1701	Q87P17	T3SS1	0.002	Putative exoenzyme S synthesis protein C	nD1	1-140	e3kxyG1	241.1	Type III secretory system chaperone	241.1.1	Type III secretory system chaperone
VP1702	Q87P16	T3SS1	0.027	Type III secretion regulator ExsE	no confident domain assignment
VP1719	Q87NZ9	Osmotolerance	0.014	Putative aspartokinase	nD1	1-305	e2j0wA3	7531.1	Carbamate kinase-like	7531.1.1	Carbamate kinase-like
					nD2	321-395	e2cdqB1	304.8	ACT-like	304.8.1	ACT-like
					nD3	396-460	e3c1mC6	304.8	ACT-like	304.8.1	ACT-like
VP1720	Q87NZ8	Osmotolerance	0.021	L-ectoine synthase (EC 4.2.1.108) (N-acetyldiaminobutyrate dehydratase)	nD1	1-125	e5onnA1	10.12	Double-stranded beta-helix	10.12.1	Double-stranded beta-helix
VP1721	Q87NZ7	Osmotolerance	0.009	Diaminobutyrate--2-oxoglutarate transaminase (EC 2.6.1.76) (DABA aminotransferase) (Diaminobutyrate--2-oxoglutarate aminotransferase) (L-2,4-diaminobutyric acid transaminase)	nD1	6-310	e6rl5G2	7577.1	PLP-dependent transferases	7577.1.1	PLP-dependent transferases
					nD2	311-415	e4uoxD2	3016.1	C-terminal domain in some PLP-dependent transferases	3016.1.1	C-terminal domain in some PLP-dependent transferases
VP1722	Q87NZ6	Osmotolerance	0.013	L-2,4-diaminobutyric acid acetyltransferase (DABA acetyltransferase) (EC 2.3.1.178)	nD1	16-180	e6sjyB1	213.1	Acyl-CoA N-acyltransferases (Nat)	213.1.1	Acyl-CoA N-acyltransferases (Nat)
VP1723	Q87NZ5	Osmotolerance	0.009	Glycine betaine/proline/choline transporter VP1723	nD1	41-553	e4c7rA1	5051.1	Sodium:neurotransmitter symporter family (SNF)-like	5051.1.1	Sodium:neurotransmitter symporter family (SNF)-like
VP1724	Q87NZ4	Osmotolerance	0.014	Putative DNA polymerase III, epsilon subunit	nD1	16-248	e3hl8A1	2484.1	Ribonuclease H-like	2484.1.1	Ribonuclease H-like
VP1725	Q87NZ3	Osmotolerance	0.007	Cyclic nucleotide binding protein	nD1	6-140	e5jizA1	10.12	Double-stranded beta-helix	10.12.1	Double-stranded beta-helix
					nD2	146-290	e4gqyA1	282.1	CBS-domain	282.1.1	CBS-domain
					nD3	291-475	e3k7dA3	316.1	Nucleotidyltransferase	316.1.1	Nucleotidyltransferase
					nD4	476-620	e1v4aA1	601.7	HEPN	601.7.1	Nucleotidyltransferase substrate binding subunit/domain
VP1726	Q87NZ2	Osmotolerance	0.013	ABC superfamily (Glycine/betaine/proline transport protein)	nD1	1-265	e4fwiB1	2004.1	P-loop domains-related	2004.1.1	P-loop containing nucleoside triphosphate hydrolases
					nD2	266-395	e3kpcA1	282.1	CBS-domain	282.1.1	CBS-domain
VP1727	Q87NZ1	Osmotolerance	0.021	Glycine betaine/L-proline transport system permease	nD1	56-340	e7cagA1	1075.3	Type I ABC importer transmembrane domain fold	1075.3.1	Type I ABC importer transmembrane domain fold
VP1728	Q87NZ0	Osmotolerance	0.038	ABC superfamily (Glycine/betaine/proline transport protein)	nD1	26-115,261-335	e1r9lA2	7523.1	Periplasmic binding protein-like II	7523.1.1	Periplasmic binding protein-like II
					nD2	116-260	e1r9lA3	7523.1	Periplasmic binding protein-like II	7523.1.1	Periplasmic binding protein-like II
VP1787	Q87NT1	Integron_class-1	0.598	Putative transposase	nD2	36-90	e5ui5I2	101.1	HTH	101.1.2	winged
					nD3	116-280	e7ouhB1	2484.1	Ribonuclease H-like	2484.1.1	Ribonuclease H-like
VP1788	Q87NT0	Integron_class-1	0.607	Putative transposase	nD1	6-50,56-90	e1hlvA1	101.1	HTH	101.1.1	tri-helical
VP1789	Q87NS9	Integron_class-1	0.523	CSD domain-containing protein	nD1	6-75	e3aqqA1	2.1	Nucleic acid-binding proteins	2.1.1	Nucleic acid-binding proteins
VP1790	Q87NS8	Integron_class-1	0.188	CENP-V/GFA domain-containing protein	nD1	1-120	e1xa8B1	708.1	ETN0001 domain-like	708.1.2	Mss4-like
VP1791	Q87NS7	Integron_class-1	0.893	Uncharacterized protein	nD1	16-170	e4f0eA2	237.1	ADP-ribosylation	237.1.1	ADP-ribosylation
VP1792	Q87NS6	Integron_class-1	0.794	Uncharacterized protein	nD1	16-135	e3pgvA2	3012.1	Cof C2 cap domain	3012.1.1	Cof C2 cap domain
VP1793	Q87NS5	Integron_class-1	0.153	Uncharacterized protein	no confident domain assignment
VP1794	Q87NS4	Integron_class-1	0.748	N-acetyltransferase domain-containing protein	nD1	1-180	e4hnyD1	213.1	Acyl-CoA N-acyltransferases (Nat)	213.1.1	Acyl-CoA N-acyltransferases (Nat)
VP1795	Q87NS3	Integron_class-1	0.068	DUF3265 domain-containing protein	no confident domain assignment
VP1796	Q87NS2	Integron_class-1	0.904	Uncharacterized protein	nD1	12-280	e1xg7A1	102.1	SAM/DNA-glycosylase	102.1.2	DNA-glycosylase
VP1797	Q87NS1	Integron_class-1	0.563	Translation initiation inhibitor	nD1	1-123	e3i7tA1	301.7	YjgF-like	301.7.1	YjgF-like
VP1798	Q87NS0	Integron_class-1	0.181	VOC domain-containing protein	nD1	6-55	e3ey7A2	211.1	Glyoxalase/Bleomycin resistance protein/Dihydroxybiphenyl dioxygenase	211.1.1	Glyoxalase/Bleomycin resistance protein/Dihydroxybiphenyl dioxygenase
					nD2	56-115	e2rbbA3	211.1	Glyoxalase/Bleomycin resistance protein/Dihydroxybiphenyl dioxygenase	211.1.1	Glyoxalase/Bleomycin resistance protein/Dihydroxybiphenyl dioxygenase
VP1799	Q87NR9	Integron_class-1	0.0	Uncharacterized protein	no confident domain assignment
VP1800	Q87NR8	Integron_class-1	0.396	Uncharacterized protein	no confident domain assignment
VP1801	Q87NR7	Integron_class-1	0.866	Uncharacterized protein	nD2	71-155	e3dfgA1	101.35	DNA repair regulatory protein RecX	101.35.1	DNA repair regulatory protein RecX
VP1802	Q87NR6	Integron_class-1	0.887	SIR2-like domain-containing protein	nD2	201-230,251-265,291-515	e5btrB1	2003.1	Rossmann-related	2003.1.4	DHS-like NAD/FAD-binding domain
VP1803	Q87NR5	Integron_class-1	0.104	DUF3265 domain-containing protein	no confident domain assignment
VP1804	Q87NR4	Integron_class-1	0.541	SnoaL-like domain-containing protein	nD1	6-125	e4lmiB1	243.1	NTF2-like	243.1.1	NTF2-like
VP1805	Q87NR3	Integron_class-1	0.807	Uncharacterized protein	nD1	66-180	e2ostB1	2008.1	Restriction endonuclease-like	2008.1.1	Restriction endonuclease-like
					nD2	206-260	e5f7qJ2	101.1	HTH	101.1.2	winged
VP1806	Q87NR2	Integron_class-1	0.015	Uncharacterized protein	no confident domain assignment
VP1807	Q87NR1	Integron_class-1	0.277	OsmC/Ohr family protein	nD1	1-130	e1ml8A1	324.1	OsmC-like	324.1.1	OsmC-like
VP1808	Q87NR0	Integron_class-1	0.82	Uncharacterized protein	nD1	1-220	e5o01B1	109.4	ARM repeat	109.4.1	ARM repeat
VP1809	Q87NQ9	Integron_class-1	0.02	Uncharacterized protein	no confident domain assignment
VP1810	Q87NQ8	Integron_class-1	0.231	DUF3265 domain-containing protein	no confident domain assignment
VP1811	Q87NQ7	Integron_class-1	0.015	Uncharacterized protein	no confident domain assignment
VP1812	Q87NQ6	Integron_class-1	0.911	TIR domain-containing protein	nD1	36-190	e4w8hA1	2007.9	Toll/Interleukin receptor TIR domain	2007.9.1	Toll/Interleukin receptor TIR domain
					nD2	221-355	e3iamH1	241.2	Frataxin-like	241.2.1	Frataxin-like
VP1813	Q87NQ5	Integron_class-1	0.853	Orphan protein	nD1	21-129	e4j2cC1	603.1	t-snare proteins	603.1.1	t-snare proteins
VP1814	Q87NQ4	Integron_class-1	0.864	Uncharacterized protein	no confident domain assignment
VP1815	Q87NQ3	Integron_class-1	0.571	Uncharacterized protein	no confident domain assignment
VP1816	Q87NQ2	Integron_class-1	0.628	Putative Hit protein involved in cell-cycle regulation	nD1	6-138	e3l7xA1	312.1	HIT-related	312.1.1	HIT-related
VP1817	Q87NQ1	Integron_class-1	0.877	Uncharacterized protein	no confident domain assignment
VP1818	Q87NQ0	Integron_class-1	0.001	Uncharacterized protein	no confident domain assignment
VP1819	Q87NP9	Integron_class-1	0.616	TonB C-terminal domain-containing protein	nD1	61-145	e1u07A1	272.1	TolA/TonB C-terminal domain	272.1.1	TolA/TonB C-terminal domain
VP1820	Q87NP8	Integron_class-1	0.594	Putative mRNA interferase YoeB	nD1	6-90	e3oeiH1	4312.1	RelE-like	4312.1.1	RelE-like
VP1821	Q87NP7	Integron_class-1	0.589	Antitoxin	nD1	16-95	e7bwfD1	4267.1	YefM-like	4267.1.1	YefM-like
VP1822	Q87NP6	Integron_class-1	0.101	DUF3265 domain-containing protein	no confident domain assignment
VP1823	Q87NP5	Integron_class-1	0.926	Uncharacterized protein	nD1	36-189,216-345	e4g6vG1	2008.1	Restriction endonuclease-like	2008.1.1	Restriction endonuclease-like
VP1824	Q87NP4	Integron_class-1	0.805	Uncharacterized protein	nD2	46-130,201-210	e6zu5LW01	377.1	LIM domain-like	377.1.1	LIM domain-like
VP1825	Q87NP3	Integron_class-1	0.816	Putative CBS domain containing protein	nD1	21-110	e1ylmA1	601.7	HEPN	601.7.1	Nucleotidyltransferase substrate binding subunit/domain
					nD2	111-255	e2ooyE2	282.1	CBS-domain	282.1.1	CBS-domain
VP1826	Q87NP2	Integron_class-1	0.881	PLD phosphodiesterase domain-containing protein	nD1	1-120	e7lvjA1	110.1	DEATH domain	110.1.1	DEATH domain
					nD2	131-270	e4ggjA1	300.1	Phospholipase D/nuclease	300.1.1	Phospholipase D/nuclease
VP1827	Q87NP1	Integron_class-1	0.554	Putative spermine/spermidine acetyltransferase BltD	nD1	6-180	e3tcvB1	213.1	Acyl-CoA N-acyltransferases (Nat)	213.1.1	Acyl-CoA N-acyltransferases (Nat)
VP1828	Q87NP0	Integron_class-1	0.544	Putative PnuC protein	nD1	46-105	e5uhqA1	6155.1	SWEET transporter	6155.1.1	SWEET transporter
VP1829	Q87NN9	Integron_class-1	0.327	RelB protein/Vco27A protein	nD1	1-85	e6x0ap1	101.1	HTH	101.1.11	Ribbon-helix-helix
VP1830	Q87NN8	Integron_class-1	0.347	Plasmid stabilization system protein	nD1	1-85	e5cegB1	4312.1	RelE-like	4312.1.1	RelE-like
VP1831	Q87NN7	Integron_class-1	0.417	NTP pyrophosphohydrolase MazG putative catalytic core domain-containing protein	nD1	1-94	e2q5zB1	159.1	all-alpha NTP pyrophosphatases	159.1.2	MazG-related
VP1832	Q87NN6	Integron_class-1	0.348	N-acetyltransferase domain-containing protein	nD1	1-155	e3tcvB1	213.1	Acyl-CoA N-acyltransferases (Nat)	213.1.1	Acyl-CoA N-acyltransferases (Nat)
VP1833	Q87NN5	Integron_class-1	0.214	DUF3265 domain-containing protein	no confident domain assignment
VP1834	Q87NN4	Integron_class-1	0.399	NTP pyrophosphohydrolase MazG putative catalytic core domain-containing protein	nD1	6-80	e6sqwA1	159.1	all-alpha NTP pyrophosphatases	159.1.2	MazG-related
VP1835	Q87NN3	Integron_class-1	0.811	Uncharacterized protein	nD1	6-125	e6qbrA1	4205.1	SMI1/KNR4-like	4205.1.1	SMI1/KNR4-like
VP1836	Q87NN2	Integron_class-1	0.069	DUF3265 domain-containing protein	no confident domain assignment
VP1837	Q87NN1	Integron_class-1	0.004	Uncharacterized protein	no confident domain assignment
VP1838	Q87NN0	Integron_class-1	0.106	DUF3265 domain-containing protein	no confident domain assignment
VP1839	Q87NM9	Integron_class-1	0.877	Uncharacterized protein	no confident domain assignment
VP1840	Q87NM8	Integron_class-1	0.883	Uncharacterized protein	nD1	16-195	e3n0uA1	102.1	SAM/DNA-glycosylase	102.1.2	DNA-glycosylase
VP1841	Q87NM7	Integron_class-1	0.904	Orphan protein	no confident domain assignment
VP1842	Q87NM6	Integron_class-1	0.322	RelB protein	nD1	26-95	e6x0ap1	101.1	HTH	101.1.11	Ribbon-helix-helix
VP1843	Q87NM5	Integron_class-1	0.337	Plasmid stabilization system protein	nD1	1-90	e5cegB1	4312.1	RelE-like	4312.1.1	RelE-like
VP1844	Q87NM4	Integron_class-1	0.316	N-acetyltransferase domain-containing protein	nD1	1-130	e1y9wB1	213.1	Acyl-CoA N-acyltransferases (Nat)	213.1.1	Acyl-CoA N-acyltransferases (Nat)
VP1845	Q87NM3	Integron_class-1	0.906	Uncharacterized protein	no confident domain assignment
VP1846	Q87NM2	Integron_class-1	0.045	DUF3265 domain-containing protein	no confident domain assignment
VP1847	Q87NM1	Integron_class-1	0.829	Lysozyme inhibitor LprI N-terminal domain-containing protein	nD1	41-150	e6ar7C1	3831.1	Secreted protein of unknown function DUF1311	3831.1.1	Secreted protein of unknown function DUF1311
VP1848	Q87NM0	Integron_class-1	0.901	Uncharacterized protein	nD1	16-220	e2d4uA1	601.4	Histidine kinase associated sensor domains	601.4.1	Histidine kinase associated sensor domains
VP1849	Q87NL9	Integron_class-1	0.401	Uncharacterized protein	no confident domain assignment
VP1850	Q87NL8	Integron_class-1	0.668	Putative acetyltransferase	nD1	1-135	e5ib0C1	213.1	Acyl-CoA N-acyltransferases (Nat)	213.1.1	Acyl-CoA N-acyltransferases (Nat)
VP1851	Q87NL7	Integron_class-1	0.864	EcsC family protein	no confident domain assignment
VP1852	Q87NL6	Integron_class-1	0.805	Uncharacterized protein	nD3	56-100	e2fiyA1	375.1	Rubredoxin-related	375.1.1	Rubredoxin-related
					nD4	101-145	e5fmfR2	375.1	Rubredoxin-related	375.1.1	Rubredoxin-related
VP1853	Q87NL5	Integron_class-1	0.911	Conserved hypothetical protein CHP02391 domain-containing protein	nD2	131-265	e2hsbA1	601.7	HEPN	601.7.1	Nucleotidyltransferase substrate binding subunit/domain
VP1854	Q87NL4	Integron_class-1	0.871	Uncharacterized protein	no confident domain assignment
VP1855	Q87NL3	Integron_class-1	0.889	Uncharacterized protein	nD1	6-175	e6r2gA1	3567.1	MPER trimer	3567.1.1	MPER trimer
VP1856	Q87NL2	Integron_class-1	0.029	Acetyltransferase	no confident domain assignment
VP1857	Q87NL1	Integron_class-1	0.112	Uncharacterized protein	no confident domain assignment
VP1858	Q87NL0	Integron_class-1	0.775	DUF645 domain-containing protein	no confident domain assignment
VP1859	Q87NK9	Integron_class-1	0.002	Uncharacterized protein	no confident domain assignment
VP1860	Q87NK8	Integron_class-1	0.626	ClbS/DfsB family four-helix bundle protein	nD1	6-169	e6anrA1	620.1	YfiT-like putative metal-dependent hydrolases	620.1.1	YfiT-like putative metal-dependent hydrolases
VP1861	Q87NK7	Integron_class-1	0.746	N-acetyltransferase domain-containing protein	nD1	16-170	e1qsmA1	213.1	Acyl-CoA N-acyltransferases (Nat)	213.1.1	Acyl-CoA N-acyltransferases (Nat)
VP1862	Q87NK6	Integron_class-1	0.685	Putative threonine efflux protein	no confident domain assignment
VP1863	Q87NK4	Integron_class-1	0.05	Uncharacterized protein	no confident domain assignment
VP1864	Q87NK5	Integron_class-1	0.37	VOC domain-containing protein	nD1	6-80	e6ckyB2	211.1	Glyoxalase/Bleomycin resistance protein/Dihydroxybiphenyl dioxygenase	211.1.1	Glyoxalase/Bleomycin resistance protein/Dihydroxybiphenyl dioxygenase
					nD2	81-135	e6p29A2	211.1	Glyoxalase/Bleomycin resistance protein/Dihydroxybiphenyl dioxygenase	211.1.1	Glyoxalase/Bleomycin resistance protein/Dihydroxybiphenyl dioxygenase
VP1865	Q87NK3	Integron_class-1	0.035	Site-specific recombinase IntIA	nD1	6-105	e2a3vD3	186.1	lambda integrase-N	186.1.1	lambda integrase-N
					nD2	106-260	e2a3vD1	101.1	HTH	101.1.8	DNA breaking-rejoining enzymes
VP2131	Q87MV0	VPaI-4	0.726	Integrase	nD2	136-240	e5jjvB3	186.1	lambda integrase-N	186.1.1	lambda integrase-N
					nD3	246-440	e3vcfA1	101.1	HTH	101.1.8	DNA breaking-rejoining enzymes
VP2132	Q87MU9	VPaI-4	0.752	Uncharacterized protein	nD1	31-115	e3nr7A1	559.1	H-NS histone-like proteins, N-terminal domain	559.1.1	H-NS histone-like proteins, N-terminal domain
VP2133	Q87MU8	VPaI-4	0.621	Uncharacterized protein	no confident domain assignment
VP2134	Q87MU7	VPaI-4	0.942	ATP-binding protein	nD2	146-395	e1th8A1	225.1	ATPase domain of HSP90 chaperone/DNA topoisomerase II/histidine kinase	225.1.1	ATPase domain of HSP90 chaperone/DNA topoisomerase II/histidine kinase
VP2135	Q87MU6	VPaI-4	0.955	Putative phage-related protein	nD2	111-310	e3m3hA1	7573.1	PRTase-like	7573.1.1	PRTase-like
					nD3	316-515	e3m3hA1	7573.1	PRTase-like	7573.1.1	PRTase-like
VP2136	Q87MU5	VPaI-4	0.76	Putative pore-forming cytotoxin integrase	nD1	11-110	e5jjvB3	186.1	lambda integrase-N	186.1.1	lambda integrase-N
					nD2	111-265	e6emyB2	101.1	HTH	101.1.8	DNA breaking-rejoining enzymes
					nD3	266-320	e1aihA2	101.1	HTH	101.1.8	DNA breaking-rejoining enzymes
VP2137	Q87MU4	VPaI-4	0.793	MobA/MobL protein domain-containing protein	nD2	6-85,171-340	e4lvlA1	304.55	Origin of replication-binding domains	304.55.1	Origin of replication-binding domains
					nD4	426-480	e2dl1A1	604.12	MIT domain	604.12.1	MIT domain
VP2138	Q87MU3	VPaI-4	0.793	KfrA N-terminal DNA-binding domain-containing protein	nD1	11-75	e2cyyA1	101.1	HTH	101.1.2	winged
					nD2	111-260	e6z26B1	192.8	Eukaryotic DNA topoisomerase I, dispensable insert domain	192.8.1	Eukaryotic DNA topoisomerase I, dispensable insert domain
VP2139	Q87MU2	VPaI-4	0.56	Uncharacterized protein	nD1	11-95	e2heoA1	101.1	HTH	101.1.2	winged
VP2140	Q87MU1	VPaI-4	0.009	Uncharacterized protein	no confident domain assignment
VP2141	Q87MU0	VPaI-4	0.037	Uncharacterized protein	no confident domain assignment
VP2142	Q87MT9	VPaI-4	0.93	AAA+ ATPase domain-containing protein	nD1	6-105	e7d8jA1	2.1	Nucleic acid-binding proteins	2.1.1	Nucleic acid-binding proteins
					nD4	276-345	e6z26B1	192.8	Eukaryotic DNA topoisomerase I, dispensable insert domain	192.8.1	Eukaryotic DNA topoisomerase I, dispensable insert domain
					nD5	371-450,456-710	e6sfwP2	2004.1	P-loop domains-related	2004.1.1	P-loop containing nucleoside triphosphate hydrolases
					nD6	696-820	e5c3cB2	148.1	Histone-related	148.1.3	AAA+ ATPase lid domain
VP2143	Q87MT8	VPaI-4	0.939	DUF2357 domain-containing protein	nD1	1-125	e5ot1A3	11.1	Immunoglobulin-related	11.1.1	Immunoglobulin/Fibronectin type III/E set domains/PapD-like
					nD4	126-140,381-600	e6hz4N1	2008.1	Restriction endonuclease-like	2008.1.1	Restriction endonuclease-like
VP2144	Q87MT7	VPaI-4	0.592	Putative transcription regulator protein	nD1	1-84	e2wiuD2	101.1	HTH	101.1.4	tetra-helical, lambda repressor-like
VP2900	Q87KS6	VPaI-5	0.912	KAP NTPase domain-containing protein	nD1	11-290	e5uj7E1	2004.1	P-loop domains-related	2004.1.1	P-loop containing nucleoside triphosphate hydrolases
					nD2	291-490	e3vkgA10	148.1	Histone-related	148.1.3	AAA+ ATPase lid domain
VP2901	Q87KS5	VPaI-5	0.87	ParB/Sulfiredoxin domain-containing protein	nD2	81-170	e6nr6A2	876.1	ParB/Sulfiredoxin	876.1.1	ParB/Sulfiredoxin
					nD3	181-355	e5nugB6	148.1	Histone-related	148.1.3	AAA+ ATPase lid domain
VP2902	Q87KS4	VPaI-5	0.877	Uncharacterized protein	nD1	6-110,141-165	e1yzsA1	876.1	ParB/Sulfiredoxin	876.1.1	ParB/Sulfiredoxin
					nD2	186-325,356-375	e6xssD1	109.3	Ankyrin repeat	109.3.1	Ankyrin repeat
VP2903	Q87KS3	VPaI-5	0.914	Putative phage protein	nD1	6-250	e1um8A3	2004.1	P-loop domains-related	2004.1.1	P-loop containing nucleoside triphosphate hydrolases
					nD2	251-445	e2z4sA3	148.1	Histone-related	148.1.3	AAA+ ATPase lid domain
VP2904	Q87KS2	VPaI-5	0.03	Uncharacterized protein	no confident domain assignment
VP2905	Q87KS1	VPaI-5	0.947	Uncharacterized protein	nD2	31-50,116-320,391-450	e4by6A1	109.4	ARM repeat	109.4.1	ARM repeat
VP2906	Q87KS0	VPaI-5	0.824	Uncharacterized protein	nD1	36-75	e7ae4c1	375.1	Rubredoxin-related	375.1.1	Rubredoxin-related
VP2907	Q87KR9	VPaI-5	0.873	Uncharacterized protein	no confident domain assignment
VP2908	Q87KR8	VPaI-5	0.948	Integrase	nD1	21-170	e3nrwA1	186.1	lambda integrase-N	186.1.1	lambda integrase-N
					nD2	171-290,601-685	e3nkhB3	101.1	HTH	101.1.8	DNA breaking-rejoining enzymes
					nD3	306-510,532-550	e1z4hA1	101.1	HTH	101.1.9	Putative DNA-binding domain
					nD5	701-850	e1lrzA1	192.7	tRNA-binding arm	192.7.1	tRNA-binding arm
VP2909	Q87KR7	VPaI-5	0.935	Tyr recombinase domain-containing protein	nD1	21-155	e1a0pA3	186.1	lambda integrase-N	186.1.1	lambda integrase-N
					nD2	161-285,316-355	e4dwpA1	101.1	HTH	101.1.8	DNA breaking-rejoining enzymes
					nD3	356-410	e3mgvC4	101.1	HTH	101.1.8	DNA breaking-rejoining enzymes
					nD4	446-525	e1z0jB1	192.17	Rabenosyn-5 Rab-binding domain-like	192.17.1	Rabenosyn-5 Rab-binding domain-like
VP2910	Q87KR6	VPaI-5	0.924	Tyr recombinase domain-containing protein	nD1	6-165	e5jjvB3	186.1	lambda integrase-N	186.1.1	lambda integrase-N
					nD2	166-320	e6gyuE2	101.1	HTH	101.1.8	DNA breaking-rejoining enzymes
					nD3	321-390	e3m4aA6	101.1	HTH	101.1.8	DNA breaking-rejoining enzymes
VPA0434	Q87J19	Degradative	0.819	Putative site-specific recombinase	nD1	1-290	e3guvA1	7565.1	Resolvase-like	7565.1.1	Resolvase-like
					nD2	301-370,376-525	e4kisA2	375.1	Rubredoxin-related	375.1.9	Zinc-nucleated domain of serine integrase
VPA0435	Q87J18	Degradative	0.86	HNH nuclease domain-containing protein	nD1	36-110	e5h0mA1	378.1	His-Me finger endonucleases	378.1.1	His-Me finger endonucleases
VPA0436	Q87J17	Degradative	0.584	Putative resolvase	nD1	11-150	e3guvA1	7565.1	Resolvase-like	7565.1.1	Resolvase-like
					nD2	151-214	e5cy2B1	101.1	HTH	101.1.1	tri-helical
VPA0439	Q87J16	Degradative	0.811	Uncharacterized protein	nD2	116-200	e4pt7C1	101.1	HTH	101.1.2	winged
VPA0440	Q87J15	Degradative	0.648	ribonuclease H (EC 3.1.26.4)	nD1	16-160	e7o0gA1	2484.1	Ribonuclease H-like	2484.1.1	Ribonuclease H-like
VPA0441	Q87J14	Degradative	0.007	Putative integral membrane protein	nD1	22-470	e5i6cA1	3226.1	Uracil Transporter UraA	3226.1.1	Uracil Transporter UraA
VPA0442	Q87J13	Degradative	0.854	Radical SAM core domain-containing protein	nD2	61-460	e4k38A1	2002.1	TIM barrels	2002.1.1	TIM barrels
VPA0443	Q87J12	Degradative	0.854	Radical SAM core domain-containing protein	nD2	86-375	e5v1tA1	2002.1	TIM barrels	2002.1.1	TIM barrels
VPA0444	Q87J11	Degradative	0.837	His-Xaa-Ser repeat protein HxsA	no confident domain assignment
VPA0445	Q87J10	Degradative	0.802	TIGR03982 family His-Xaa-Ser system protein	no confident domain assignment
VPA0446	Q87J09	Degradative	0.821	Putative methylamine utilization protein MauG	nD1	36-245	e6v59A2	107.1	Cytochrome c	107.1.1	Cytochrome c
					nD2	251-410	e4b2nA2	107.1	Cytochrome c	107.1.1	Cytochrome c
VPA0447	Q87J08	Degradative	0.929	PNPLA domain-containing protein	nD1	16-325,341-549	e1cjyA2	2007.1	Class I glutamine amidotransferase-like	2007.1.19	FabD/lysophospholipase-like
VPA0448	Q87J07	Degradative	0.888	Uncharacterized protein	nD1	21-100	e3gn4A1	3860.1	Myosin VI lever arm	3860.1.1	Myosin VI lever arm
					nD3	146-225	e7arlE2	1.1	RIFT-related	1.1.2	double psi
VPA0449	Q87J06	Degradative	0.115	Putative serine proteinase	nD1	36-115	e3whiA2	304.7	Protease propeptides/inhibitors	304.7.1	Protease propeptides/inhibitors
					nD2	116-520	e3vv3A1	2499.1	Subtilisin-like	2499.1.1	Subtilisin-like
					nD3	521-615	e3se4A9	11.1	Immunoglobulin-related	11.1.1	Immunoglobulin/Fibronectin type III/E set domains/PapD-like
VPA0450	Q87J05	Degradative	0.018	Inositol polyphosphate-related phosphatase domain-containing protein	nD1	1-60	e3hshB1	3761.1	Major tropism determinant (Mtd) trimerization domain-related	3761.1.1	Major tropism determinant (Mtd) trimerization domain-related
					nD2	81-370	e2xswA1	246.3	DNase I-like	246.3.1	DNase I-like
VPA0451	Q87J04	Degradative	0.006	Ati2 chaperone	nD1	1-145	e3kxyG1	241.1	Type III secretory system chaperone	241.1.1	Type III secretory system chaperone
VPA0452	Q87J03	Degradative	0.008	Putative cytochrome b561	nD1	11-184	e5oc0A1	5069.1	Transmembrane heme-binding four-helical bundle	5069.1.1	Transmembrane di-heme cytochromes
VPA0453	Q87J02	Degradative	0.012	Catalase-peroxidase 1 (CP 1) (EC 1.11.1.21) (Peroxidase/catalase 1)	nD1	16-430	e5whsA1	136.1	Heme-dependent peroxidases	136.1.1	Heme-dependent peroxidases
					nD2	436-720	e3wxoA2	136.1	Heme-dependent peroxidases	136.1.1	Heme-dependent peroxidases
VPA0454	Q87J01	Degradative	0.003	Putative DNA-binding stress protein	nD1	6-155	e4cybJ1	150.1	Ferritin/Heme oxygenase	150.1.1	Ferritin
VPA0455	Q87J00	Degradative	0.03	Uncharacterized protein	no confident domain assignment
VPA0456	Q87IZ9	Degradative	0.005	Putative transcriptional regulator	nD1	1-80	e7dwnC2	101.1	HTH	101.1.2	winged
					nD2	81-295	e4x6gE2	7523.1	Periplasmic binding protein-like II	7523.1.1	Periplasmic binding protein-like II
VPA0457	Q87IZ8	Degradative	0.019	Uncharacterized protein	no confident domain assignment
VPA0458	Q87IZ7	Degradative	0.044	Uncharacterized protein	nD1	1-105	e4uxvA3	632.22	Cell division protein EzrA repeats	632.22.1	Cell division protein EzrA repeats
VPA0887	Q87HR9	phage_f237-like	0.006	Minor tail protein	no confident domain assignment
VPA0888	Q87HR8	phage_f237-like	0.006	Sui1 family protein	nD1	26-103	e1d1rA1	306.3	eIF1-like	306.3.1	eIF1-like
VPA0889	Q87HR6	phage_f237-like	0.591	S-adenosylhomocysteine hydrolase	nD1	1-55	e7vjoA1	101.1	HTH	101.1.4	tetra-helical, lambda repressor-like
VPA0890	Q87HR7	phage_f237-like	0.004	Transposase	no confident domain assignment
VPA0891	Q87HR5	phage_f237-like	0.914	Uncharacterized protein	no confident domain assignment
VPA0892	Q87HR4	phage_f237-like	0.538	Orphan protein	no confident domain assignment
VPA0894	Q87HR3	phage_f237-like	0.684	Uncharacterized protein	nD1	46-60,96-280,366-380	e5x7oB2	10.1	Concanavalin A-like	10.1.2	Galactose-binding domain-like
VPA0895	Q87HR2	phage_f237-like	0.629	Uncharacterized protein	nD1	1-75	e7eymA1	10.12	Double-stranded beta-helix	10.12.1	Double-stranded beta-helix
					nD2	161-238	e1tq5A3	10.12	Double-stranded beta-helix	10.12.1	Double-stranded beta-helix
VPA0898	Q87HR1	phage_f237-like	0.601	DNAase	nD1	6-125	e3lodA1	213.1	Acyl-CoA N-acyltransferases (Nat)	213.1.1	Acyl-CoA N-acyltransferases (Nat)
VPA0899	Q87HR0	phage_f237-like	0.533	Uncharacterized protein	no confident domain assignment
VPA0901	Q87HQ9	phage_f237-like	0.619	Putative major phage capsid protein P2	nD1	1-125	e2vvfA1	10.2	Nucleoplasmin-like/VP (viral coat and capsid proteins)	10.2.1	Nucleoplasmin-like/VP (viral coat and capsid proteins)
					nD2	126-250	e2vvfA2	10.2	Nucleoplasmin-like/VP (viral coat and capsid proteins)	10.2.1	Nucleoplasmin-like/VP (viral coat and capsid proteins)
VPA0902	Q87HQ8	phage_f237-like	0.0	Uncharacterized protein	no confident domain assignment
VPA0903	Q87HQ7	phage_f237-like	0.659	Uncharacterized protein	nD2	71-100,126-365	e4d2iB2	2004.1	P-loop domains-related	2004.1.1	P-loop containing nucleoside triphosphate hydrolases
VPA0904	Q87HQ6	phage_f237-like	0.573	Uncharacterized protein	no confident domain assignment
VPA0905	Q87HQ5	phage_f237-like	0.572	Uncharacterized protein	nD1	6-100	e2bskA1	4120.1	Tim10/DDP	4120.1.1	Tim10/DDP
VPA0908	Q87HQ4	phage_f237-like	0.768	Putative replication initiation protein, phage-related	nD4	206-215,261-460	e2x3gA1	304.8	ACT-like	304.8.1	ACT-like
VPA0910	Q87HQ3	phage_f237-like	0.655	Putative phage-related protein	nD1	1-80	e5y69A1	101.1	HTH	101.1.4	tetra-helical, lambda repressor-like
VPA0911	Q87HQ2	phage_f237-like	0.009	Uncharacterized protein	no confident domain assignment
VPA0912	Q87HQ0	phage_f237-like	0.205	Putative transcriptional regulator	nD1	6-90	e3hhgE3	101.1	HTH	101.1.2	winged
					nD2	91-160,246-275	e4x6gE2	7523.1	Periplasmic binding protein-like II	7523.1.1	Periplasmic binding protein-like II
					nD3	161-245	e3i6vA2	7523.1	Periplasmic binding protein-like II	7523.1.1	Periplasmic binding protein-like II
VPA0913	Q87HQ1	phage_f237-like	0.17	Uncharacterized protein	no confident domain assignment
VPA0914	Q87HP9	phage_f237-like	0.002	Uncharacterized protein	nD1	1-65	e3gmxB2	809.1	beta-lactamase-inhibitor protein, BLIP	809.1.1	beta-lactamase-inhibitor protein, BLIP
VPA0950	Q87HL3	Biofilm	0.003	Uncharacterized protein	no confident domain assignment
VPA0951	Q87HL2	Biofilm	0.025	Peptidase M10 serralysin C-terminal domain-containing protein	nD2	191-305	e5vebX1	11.1	Immunoglobulin-related	11.1.1	Immunoglobulin/Fibronectin type III/E set domains/PapD-like
					nD3	316-485	e5cvwA1	207.6	Serralysin-like metalloprotease-C	207.6.1	Serralysin-like metalloprotease-C
VPA0952	Q87HL1	Biofilm	0.049	Cadherin domain-containing protein	nD2	176-280	e2mw1A1	11.1	Immunoglobulin-related	11.1.1	Immunoglobulin/Fibronectin type III/E set domains/PapD-like
					nD3	281-405	e7cymB2	11.1	Immunoglobulin-related	11.1.1	Immunoglobulin/Fibronectin type III/E set domains/PapD-like
VPA0953	Q87HL0	Biofilm	0.159	Putative biofilm-associated surface protein	no confident domain assignment
VPA0954	Q87HK9	Biofilm	0.314	Agglutination protein	nD1	21-70,91-165,181-435	e5azsC1	5085.1	Outer membrane efflux proteins (OEP)	5085.1.1	Outer membrane efflux proteins (OEP)
VPA0955	Q87HK8	Biofilm	0.413	Putative outer membrane protein	nD1	73-200	e5u1hC1	301.3	OmpA-like	301.3.1	OmpA-like
VPA0956	Q87HK7	Biofilm	0.047	Uncharacterized protein	no confident domain assignment
VPA0957	Q87HK6	Biofilm	0.621	Putative transporter binding protein	nD1	1-115	e4pt7C1	101.1	HTH	101.1.2	winged
					nD2	136-260	e7og0B2	304.136	Oligo-peptide binding protein (OPPA) insertion domain	304.136.1	Oligo-peptide binding protein (OPPA) insertion domain
					nD3	116-135,261-330,521-550	e4tozB2	7523.1	Periplasmic binding protein-like II	7523.1.1	Periplasmic binding protein-like II
					nD4	331-520	e5yh8A2	7523.1	Periplasmic binding protein-like II	7523.1.1	Periplasmic binding protein-like II
VPA0958	Q87HK5	Biofilm	0.007	Putative NADH oxidase	nD1	1-134	e3nt6A2	2007.2	Flavoproteins/Phosphotyrosine protein phosphatases-like	2007.2.5	Rhodanese/Cell cycle control phosphatase
VPA0959	Q87HK4	Biofilm	0.016	Putative formate dehydrogenase oxidoreductase protein	nD1	181-405	e2ivfA6	2003.2	Formate dehydrogenase/DMSO reductase, domains 2 and 3	2003.2.1	Formate dehydrogenase/DMSO reductase, domains 2 and 3
					nD2	31-180,406-610	e5t5iB2	2003.2	Formate dehydrogenase/DMSO reductase, domains 2 and 3	2003.2.1	Formate dehydrogenase/DMSO reductase, domains 2 and 3
					nD3	631-765	e6sdvA1	1.1	RIFT-related	1.1.2	double psi
VPA0960	Q87HK3	Biofilm	0.001	Uncharacterized protein	no confident domain assignment
VPA0961	Q87HK2	Biofilm	0.001	Putative transcriptional regulator	nD1	1-90	e5z4zB1	101.1	HTH	101.1.2	winged
					nD2	91-160,266-294	e6m5fD1	7523.1	Periplasmic binding protein-like II	7523.1.1	Periplasmic binding protein-like II
					nD3	161-265	e6m5fD1	7523.1	Periplasmic binding protein-like II	7523.1.1	Periplasmic binding protein-like II
VPA0962	Q87HK1	Biofilm	0.005	Putative formate dehydrogenase oxidoreductase protein	nD1	41-110	e4pdeA1	221.10	FdhD/NarQ beta-grasp fold domain	221.10.1	FdhD/NarQ beta-grasp fold domain
					nD2	131-275	e4pdeA2	2492.1	Cytidine deaminase-like	2492.1.1	Cytidine deaminase-like
VPA0989	Q87HH6	Gametolysin	0.007	Uncharacterized protein	no confident domain assignment
VPA0990	Q87HH5	Gametolysin	0.058	DUF11 domain-containing protein	nD2	176-275	e7kgzB4	11.1	Immunoglobulin-related	11.1.1	Immunoglobulin/Fibronectin type III/E set domains/PapD-like
					nD3	276-405	e7kgzB4	11.1	Immunoglobulin-related	11.1.1	Immunoglobulin/Fibronectin type III/E set domains/PapD-like
VPA0991	Q87HH4	Gametolysin	0.068	Peptidase M11 gametolysin	nD2	51-235	e4yu6A1	2498.1	Metalloproteases (zincins") catalytic domain"	2498.1.1	Metalloproteases (zincins") catalytic domain"
					nD3	236-385	e4yu6A3	5090.2	Immune inhibitor A metallopeptidase C-terminal domain	5090.2.1	Immune inhibitor A metallopeptidase C-terminal domain
					nD4	396-500	e1l0qA1	11.1	Immunoglobulin-related	11.1.1	Immunoglobulin/Fibronectin type III/E set domains/PapD-like
					nD5	511-595	e6fx6A3	11.1	Immunoglobulin-related	11.1.1	Immunoglobulin/Fibronectin type III/E set domains/PapD-like
VPA0992	Q87HH3	Gametolysin	0.405	Uncharacterized protein	nD2	256-430	e2f1eA1	11.1	Immunoglobulin-related	11.1.1	Immunoglobulin/Fibronectin type III/E set domains/PapD-like
					nD3	431-570	e4jguA1	11.1	Immunoglobulin-related	11.1.1	Immunoglobulin/Fibronectin type III/E set domains/PapD-like
					nD4	571-725	e1r4xA1	11.1	Immunoglobulin-related	11.1.1	Immunoglobulin/Fibronectin type III/E set domains/PapD-like
					nD5	736-870	e3fcgA1	11.1	Immunoglobulin-related	11.1.1	Immunoglobulin/Fibronectin type III/E set domains/PapD-like
VPA0993	Q87HH2	Gametolysin	0.203	Peptidase M11	nD2	136-220	e1nnxA1	2.1	Nucleic acid-binding proteins	2.1.1	Nucleic acid-binding proteins
					nD3	236-430	e4yu6A1	2498.1	Metalloproteases (zincins") catalytic domain"	2498.1.1	Metalloproteases (zincins") catalytic domain"
					nD5	566-670	e4kkrB2	11.1	Immunoglobulin-related	11.1.1	Immunoglobulin/Fibronectin type III/E set domains/PapD-like
					nD6	676-785	e4kkrB1	11.1	Immunoglobulin-related	11.1.1	Immunoglobulin/Fibronectin type III/E set domains/PapD-like
					nD7	791-880	e6dlhA4	11.1	Immunoglobulin-related	11.1.1	Immunoglobulin/Fibronectin type III/E set domains/PapD-like
VPA0994	Q87HH1	Gametolysin	0.073	Putative membrane protein	nD1	31-60,66-260	e4pwpA1	2485.1	Thioredoxin-like	2485.1.1	Thioredoxin-like
VPA0995	Q87HH0	Gametolysin	0.018	CHAD domain-containing protein	nD1	11-170	e6qv5A2	601.33	CHAD domain	601.33.1	CHAD domain
					nD2	171-310	e6rn5A1	601.33	CHAD domain	601.33.1	CHAD domain
VPA0996	Q87HG9	Gametolysin	0.042	Uncharacterized protein	no confident domain assignment
VPA0997	Q87HG8	Gametolysin	0.015	Lipase-related protein	nD1	1-260	e2yijA1	7579.1	alpha/beta-Hydrolases	7579.1.1	alpha/beta-Hydrolases
VPA0998	Q87HG7	Gametolysin	0.0	Nitrite reductase	no confident domain assignment
VPA0999	Q87HG6	Gametolysin	0.013	Alpha-amylase	nD1	16-440	e1e43A2	2002.1	TIM barrels	2002.1.1	TIM barrels
					nD2	431-505	e4uzuA2	12.1	Glycosyl hydrolase domain	12.1.1	Glycosyl hydrolase domain
VPA1024	Q87HE1	T6SS2	0.034	Transhydrogenase beta subunit	nD1	6-150	e4cw4A1	7581.1	Thiolase-like	7581.1.1	Thiolase-like
					nD2	151-275	e6ql5C3	7581.1	Thiolase-like	7581.1.1	Thiolase-like
VPA1025	Q87HE0	T6SS2	0.014	Type VI secretion protein	nD1	6-95	e4ku0D1	3174.3	PAAR-repeat protein	3174.3.1	PAAR-repeat protein
VPA1026	Q87HD9	T6SS2	0.012	Gp5/Type VI secretion system Vgr protein OB-fold domain-containing protein	nD1	6-110	e2p5zX1	1.1	RIFT-related	1.1.13	Phage tail proteins
					nD2	111-195	e2p5zX4	3070.1	N0 domain in phage tail proteins and secretins	3070.1.1	N0 domain in phage tail proteins and secretins
					nD3	226-290	e6rbkC4	3071.1	C-terminal insertion domain in phage tail proteins	3071.1.1	C-terminal insertion domain in phage tail proteins
					nD4	196-225,291-365	e3d37A2	1.1	RIFT-related	1.1.13	Phage tail proteins
					nD5	371-610	e6j0mA1	2.7	Tail-associated lysozyme gp5-N	2.7.1	Tail-associated lysozyme gp5-N
VPA1027	Q87HD8	T6SS2	0.0	Hemolysin D	nD1	1-159	e4w64A1	1.1	RIFT-related	1.1.5	FMN-binding split barrel
VPA1028	Q87HD7	T6SS2	0.043	Putative ClpA/B-type chaperone	nD1	6-150	e4uqwA1	148.1	Histone-related	148.1.2	double Clp-N
					nD2	161-350	e1jbkA1	2004.1	P-loop domains-related	2004.1.1	P-loop containing nucleoside triphosphate hydrolases
					nD3	351-545	e6e1033	148.1	Histone-related	148.1.3	AAA+ ATPase lid domain
					nD4	546-760	e1g41A2	2004.1	P-loop domains-related	2004.1.1	P-loop containing nucleoside triphosphate hydrolases
					nD5	761-855	e6vfxC1	148.1	Histone-related	148.1.3	AAA+ ATPase lid domain
VPA1029	Q87HD6	T6SS2	0.025	Type VI secretion system baseplate subunit TssG	nD2	141-200,231-285	e3ievA1	327.11	KH-domains	327.11.1	Prokaryotic type KH domain (KH-domain type II)
VPA1030	Q87HD5	T6SS2	0.002	Type VI secretion system protein ImpG	nD3	86-135,306-315,426-470	e5hx2E4	1.16	Baseplate wedge protein gp6 domain I	1.16.1	Baseplate wedge protein gp6 domain I
					nD5	486-605	e4hlbA1	327.7	Cation efflux protein cytoplasmic domain-like	327.7.1	Cation efflux protein cytoplasmic domain-like
VPA1031	Q87HD4	T6SS2	0.026	IraD/Gp25-like domain-containing protein	nD1	6-150	e6gj1D1	283.2	gpW/gp25-like	283.2.1	gpW/gp25-like
VPA1032	Q87HD3	T6SS2	0.008	Uncharacterized protein	nD2	91-260	e1zbpA1	4.21	ImpE-like	4.21.1	ImpE-like
VPA1033	Q87HD2	T6SS2	0.002	Type VI secretion system contractile sheath large subunit	nD1	66-380	e5n8nH1	2499.2	Domain III of tail sheath protein Gp18	2499.2.1	Domain III of tail sheath protein Gp18
					nD2	381-505	e3j9gb1	283.2	gpW/gp25-like	283.2.1	gpW/gp25-like
VPA1034	Q87HD1	T6SS2	0.001	Cytoplasmic protein	nD1	36-375	e5n8nH1	2499.2	Domain III of tail sheath protein Gp18	2499.2.1	Domain III of tail sheath protein Gp18
					nD2	376-495	e3j9gb1	283.2	gpW/gp25-like	283.2.1	gpW/gp25-like
VPA1035	Q87HD0	T6SS2	0.001	Type VI secretion system contractile sheath small subunit	nD1	36-130	e5n8nM1	2499.2	Domain III of tail sheath protein Gp18	2499.2.1	Domain III of tail sheath protein Gp18
VPA1036	Q87HC9	T6SS2	0.024	ImpA N-terminal domain-containing protein	nD1	6-260	e6hs5A1	109.51	TssA helical domains	109.51.1	TssA helical domains
					nD2	301-370	e6hs6A1	109.51	TssA helical domains	109.51.1	TssA helical domains
VPA1037	Q87HC8	T6SS2	0.012	Probable phosphoprotein phosphatase	nD1	1-240	e6ihrA1	210.2	Protein serine/threonine phosphatase 2C, catalytic domain	210.2.1	Protein serine/threonine phosphatase 2C, catalytic domain
VPA1038	Q87HC7	T6SS2	0.011	Type VI secretion system-associated protein TagF	nD1	6-150,156-230	e2qnuB1	223.9	Pa0076-like	223.9.1	Pa0076-like
VPA1039	Q87HC6	T6SS2	0.016	IcmF-related protein	nD2	111-320,336-430,446-470	e6mqbA1	2004.1	P-loop domains-related	2004.1.1	P-loop containing nucleoside triphosphate hydrolases
					nD6	941-1045,1156-1170	e4y7mC2	601.45	Type VI secretion protein IcmF helical domain	601.45.1	Type VI secretion protein IcmF helical domain
					nD7	1046-1155	e4y7mC1	11.2	C2 domain	11.2.1	C2 domain
VPA1040	Q87HC5	T6SS2	0.006	OmpA-like domain-containing protein	nD1	51-210	e6y4rB1	3706.1	Conserved type six secretion component TssL-related	3706.1.1	Conserved type six secretion component TssL-related
					nD3	286-433	e3s0yA1	301.3	OmpA-like	301.3.1	OmpA-like
VPA1041	Q87HC4	T6SS2	0.012	Type VI secretion system baseplate subunit TssK	nD1	6-185	e5y0eA1	4166.1	Lactophage receptor-binding protein N-terminal domain-like	4166.1.1	Lactophage receptor-binding protein N-terminal domain-like
					nD2	186-310	e5mwnB2	602.3	TssK neck domain	602.3.1	TssK neck domain
					nD3	311-440	e5y0eA2	10.47	TssK C-terminal domain	10.47.1	TssK C-terminal domain
VPA1042	Q87HC3	T6SS2	0.009	Lipoprotein	nD1	26-150	e3zhnA1	11.1	Immunoglobulin-related	11.1.4	Prealbumin-like
VPA1043	Q87HC2	T6SS2	0.009	FHA domain-containing protein	nD1	1-110	e6l9wE1	73.1	SMAD/FHA domain	73.1.1	SMAD/FHA domain
VPA1044	Q87HC1	T6SS2	0.025	non-specific serine/threonine protein kinase (EC 2.7.11.1)	nD1	81-360	e2pywB1	206.1	Protein kinase/SAICAR synthase/ATP-grasp	206.1.1	Protein kinase
VPA1045	Q87HC0	T6SS2	0.018	Response regulatory domain-containing protein	nD1	1-145	e4r3uC1	2007.1	Class I glutamine amidotransferase-like	2007.1.3	CheY-like
					nD2	146-455	e6id1J1	109.4	ARM repeat	109.4.1	ARM repeat
VPA1046	Q87HB9	T6SS2	0.029	Hpt domain-containing protein	nD1	1-113	e2r25A1	601.3	Histidine-containing phosphotransfer domain, HPT domain	601.3.1	Histidine-containing phosphotransfer domain, HPT domain
VPA1102	Q87H63	Osmotolerance	0.028	Uncharacterized protein	no confident domain assignment
VPA1103	Q87H62	Osmotolerance	0.053	Uncharacterized protein	no confident domain assignment
VPA1104	Q87H61	Osmotolerance	0.029	Sensor domain-containing phosphodiesterase	nD1	41-265	e2hjeA1	223.1	sensor domains	223.1.1	sensor domains
					nD2	16-40,266-295	e4cq4A1	3757.1	AF1503 pre-HAMP domain	3757.1.1	AF1503 pre-HAMP domain
					nD4	321-465	e1ew0A1	223.1	sensor domains	223.1.1	sensor domains
					nD5	466-645	e5xgbA2	304.48	Adenylyl and guanylyl cyclase catalytic domain-like	304.48.1	Adenylyl and guanylyl cyclase catalytic domain-like
					nD6	646-900	e5m1tA1	2002.5	EAL domain	2002.5.1	EAL domain
VPA1105	Q87H60	Osmotolerance	0.007	Putative membrane protein	nD1	21-260	e3wg5B1	2486.1	ClpP/crotonase	2486.1.1	ClpP/crotonase
					nD3	396-455	e2k14A1	2.1	Nucleic acid-binding proteins	2.1.1	Nucleic acid-binding proteins
VPA1106	Q87H59	Osmotolerance	0.028	Putative stomatin-like protein	nD1	21-55	e4v60I2	3529.1	Major vault protein (MVP) structural repeat domain	3529.1.1	Major vault protein (MVP) structural repeat domain
					nD2	56-175	e3bk6B1	230.5	Band 7/SPFH domain	230.5.1	Band 7/SPFH domain
VPA1107	Q87H58	Osmotolerance	0.019	Globin	nD1	1-140	e1tu9A1	106.1	Globin-like	106.1.1	Globin-like
VPA1108	Q87H57	Osmotolerance	0.01	Putative NAD(P)H-flavin reductase	nD1	21-244	e1v5zA1	304.103	FMN-dependent nitroreductase-like	304.103.1	FMN-dependent nitroreductase-like
VPA1109	Q87H56	Osmotolerance	0.014	Putative ATP-binding component of ABC transporter	nD1	1-270	e4fwiB1	2004.1	P-loop domains-related	2004.1.1	P-loop containing nucleoside triphosphate hydrolases
					nD2	271-390	e6qvcA2	282.1	CBS-domain	282.1.1	CBS-domain
VPA1110	Q87H55	Osmotolerance	0.01	Putative permease of ABC transporter	nD2	46-275	e7cagA1	1075.3	Type I ABC importer transmembrane domain fold	1075.3.1	Type I ABC importer transmembrane domain fold
VPA1111	Q87H54	Osmotolerance	0.031	Putative glycine betaine-binding ABC transporter	nD1	13-110,226-310	e2rf1A1	7523.1	Periplasmic binding protein-like II	7523.1.1	Periplasmic binding protein-like II
					nD2	111-225	e2rf1A2	7523.1	Periplasmic binding protein-like II	7523.1.1	Periplasmic binding protein-like II
VPA1112	Q87H53	Osmotolerance	0.047	Oxygen-dependent choline dehydrogenase (CDH) (CHD) (EC 1.1.99.1) (Betaine aldehyde dehydrogenase) (BADH) (EC 1.2.1.8)	nD1	6-580	e4yntA1	2003.1	Rossmann-related	2003.1.2	FAD/NAD(P)-binding domain
VPA1113	Q87H52	Osmotolerance	0.014	Betaine aldehyde dehydrogenase (BADH) (EC 1.2.1.8)	nD1	6-250,461-480	e4a0mA2	7524.1	ALDH-like	7524.1.1	ALDH-like
					nD2	251-460	e6wsbB1	7524.1	ALDH-like	7524.1.1	ALDH-like
VPA1114	Q87H51	Osmotolerance	0.012	HTH-type transcriptional regulator BetI	nD1	1-60	e3lhqA1	101.1	HTH	101.1.1	tri-helical
					nD2	61-195	e5c4yB1	191.1	Tetracyclin repressor-like, C-terminal domain	191.1.1	Tetracyclin repressor-like, C-terminal domain
VPA1115	Q87H50	Osmotolerance	0.005	GGDEF domain-containing protein	nD1	6-30,41-400	e6af0A1	109.4	ARM repeat	109.4.1	ARM repeat
					nD3	456-490,546-680	e5xgbA2	304.48	Adenylyl and guanylyl cyclase catalytic domain-like	304.48.1	Adenylyl and guanylyl cyclase catalytic domain-like
VPA1253	Q87GR2	VPaI-6	0.002	Uncharacterized protein	no confident domain assignment
VPA1254	Q87GR1	VPaI-6	0.832	Putative IS1328 transposase	nD1	6-110	e6kvoA1	2484.1	Ribonuclease H-like	2484.1.1	Ribonuclease H-like
					nD2	111-210	e3nviA2	606.1	Nop N-terminal domain	606.1.1	Nop N-terminal domain
VPA1255	Q87GR0	VPaI-6	0.903	Protein CR006 P-loop domain-containing protein	nD4	1-150,456-650	e5h68A1	2004.1	P-loop domains-related	2004.1.1	P-loop containing nucleoside triphosphate hydrolases
					nD5	651-770	e1wwpA1	601.7	HEPN	601.7.1	Nucleotidyltransferase substrate binding subunit/domain
VPA1256	Q87GQ9	VPaI-6	0.911	Restriction endonuclease	nD3	96-140,261-480	e5fdkD1	2008.1	Restriction endonuclease-like	2008.1.1	Restriction endonuclease-like
VPA1257	Q87GQ8	VPaI-6	0.007	Uncharacterized protein	no confident domain assignment
VPA1258	Q87GQ7	VPaI-6	0.6	Uncharacterized protein	nD1	6-135	e2x8aA4	2004.1	P-loop domains-related	2004.1.1	P-loop containing nucleoside triphosphate hydrolases
VPA1259	Q87GQ6	VPaI-6	0.585	Uncharacterized protein	no confident domain assignment
VPA1260	Q87GQ5	VPaI-6	0.894	HNH nuclease domain-containing protein	nD1	1-160	e6ghcB2	378.1	His-Me finger endonucleases	378.1.1	His-Me finger endonucleases
VPA1261	Q87GQ4	VPaI-6	0.919	Putative ATP-binding protein	nD2	6-125,301-420	e2o8bB1	2004.1	P-loop domains-related	2004.1.1	P-loop containing nucleoside triphosphate hydrolases
VPA1262	Q87GQ3	VPaI-6	0.948	Uncharacterized protein	nD2	136-160,211-320	e5n9bA2	11.1	Immunoglobulin-related	11.1.1	Immunoglobulin/Fibronectin type III/E set domains/PapD-like
					nD3	401-590	e2ze4A3	300.1	Phospholipase D/nuclease	300.1.1	Phospholipase D/nuclease
					nD4	606-920	e5wy3B1	109.4	ARM repeat	109.4.1	ARM repeat
					nD5	921-1100	e5anrA1	109.4	ARM repeat	109.4.1	ARM repeat
VPA1263	Q87GQ2	VPaI-6	0.877	LysM domain-containing protein	nD2	136-345,431-475	e2j73A1	11.1	Immunoglobulin-related	11.1.4	Prealbumin-like
					nD3	366-415	e4a1kA2	101.15	LysM domain	101.15.1	LysM domain
					nD4	581-740	e3mfbC1	57.1	Cloacin translocation domain	57.1.1	Cloacin translocation domain
					nD5	741-865	e4qkoD1	378.1	His-Me finger endonucleases	378.1.1	His-Me finger endonucleases
VPA1264	Q87GQ0	VPaI-6	0.068	Putative colicin polypeptide	no confident domain assignment
VPA1265	Q87GQ1	VPaI-6	0.027	Uncharacterized protein	no confident domain assignment
VPA1266	Q87GP9	VPaI-6	0.809	Putative ATP-dependent exoDNAse (Exonuclease V), alpha subunit	nD1	6-95	e4damA1	2.1	Nucleic acid-binding proteins	2.1.1	Nucleic acid-binding proteins
					nD2	96-165	e2h5xA4	102.1	SAM/DNA-glycosylase	102.1.1	SAM domain-like
					nD3	166-300	e3gp8A13	101.1	HTH	101.1.2	winged
					nD4	301-490	e1w36D4	2004.1	P-loop domains-related	2004.1.1	P-loop containing nucleoside triphosphate hydrolases
					nD5	491-570,646-670	e3gp8A14	2004.1	P-loop domains-related	2004.1.1	P-loop containing nucleoside triphosphate hydrolases
					nD6	571-645	e7bilB2	4.1	SH3	4.1.1	SH3
VPA1267	Q87GP8	VPaI-6	0.782	Transposase	nD1	6-70	e3kkcB1	101.1	HTH	101.1.1	tri-helical
VPA1268	Q87GP7	VPaI-6	0.863	Alpha/beta hydrolase fold	nD1	6-80	e1yx3A1	101.1	HTH	101.1.1	tri-helical
VPA1269	Q87GP6	VPaI-6	0.9	Integrase	nD1	16-145	e3nrwA1	186.1	lambda integrase-N	186.1.1	lambda integrase-N
					nD2	151-219,256-445	e2a3vD1	101.1	HTH	101.1.8	DNA breaking-rejoining enzymes
					nD3	476-535	e4a8eA2	101.1	HTH	101.1.8	DNA breaking-rejoining enzymes
					nD4	561-775	e2rmkB1	192.5	HR1 repeat	192.5.1	HR1 repeat
VPA1270	Q87GP5	VPaI-6	0.878	Tyr recombinase domain-containing protein	nD1	1-190	e5jjvB3	186.1	lambda integrase-N	186.1.1	lambda integrase-N
					nD2	191-390	e6gyuE2	101.1	HTH	101.1.8	DNA breaking-rejoining enzymes
VPA1312	Q87GK3	T3SS2	0.706	PARP catalytic domain-containing protein	nD1	1-155	e6edgA1	237.1	ADP-ribosylation	237.1.1	ADP-ribosylation
VPA1313	Q87GK2	T3SS2	0.021	Uncharacterized protein	no confident domain assignment
VPA1314	P19250	T3SS2	0.671	Thermostable direct hemolysin 2 (Kanagawa phenomenon-associated hemolysin)	nD1	36-189	e3a57A1	11.8	Osmotin-like	11.8.1	Osmotin-like
VPA1315	Q87GK1	T3SS2	0.019	Uncharacterized protein	no confident domain assignment
VPA1316	Q87GK0	T3SS2	0.25	Transposase	nD1	26-105	e2ezlA1	101.1	HTH	101.1.1	tri-helical
					nD2	111-280	e4dm0A1	2484.1	Ribonuclease H-like	2484.1.1	Ribonuclease H-like
VPA1317	Q87GJ9	T3SS2	0.008	Uncharacterized protein	no confident domain assignment
VPA1318	Q87GJ8	T3SS2	0.602	Resolvase/invertase-type recombinase catalytic domain-containing protein	nD1	11-150	e2x8aA4	2004.1	P-loop domains-related	2004.1.1	P-loop containing nucleoside triphosphate hydrolases
VPA1319	Q87GJ6	T3SS2	0.8	Putative transposase for IS1655	nD1	1-60	e3vwbA1	101.1	HTH	101.1.1	tri-helical
					nD2	66-115	e1mdmA2	101.1	HTH	101.1.1	tri-helical
					nD3	116-310	e3oymA3	2484.1	Ribonuclease H-like	2484.1.1	Ribonuclease H-like
VPA1320	Q87GJ7	T3SS2	0.665	C2H2-type domain-containing protein	no confident domain assignment
VPA1321	Q87GJ5	T3SS2	0.79	Cytotoxic necrotizing factor	nD1	92-365	e1hq0A1	288.1	CNF1/YfiH-like putative cysteine hydrolases	288.1.1	CNF1/YfiH-like putative cysteine hydrolases
VPA1322	Q87GJ4	T3SS2	0.669	Putative zinc finger protein	no confident domain assignment
VPA1323	Q87GJ3	T3SS2	0.748	Uncharacterized protein	no confident domain assignment
VPA1324	Q87GJ2	T3SS2	0.545	EAL domain-containing protein	nD1	1-230	e5xgbA1	2002.5	EAL domain	2002.5.1	EAL domain
VPA1325	Q87GJ1	T3SS2	0.005	Uncharacterized protein	no confident domain assignment
VPA1326	Q87GJ0	T3SS2	0.742	Uncharacterized protein	no confident domain assignment
VPA1327	Q87GI9	T3SS2	0.873	Putative exoenzyme T	nD1	28-220	e6gn8C1	237.1	ADP-ribosylation	237.1.1	ADP-ribosylation
VPA1328	Q87GI8	T3SS2	0.799	Uncharacterized protein	nD2	76-265	e4bvuA1	206.1	Protein kinase/SAICAR synthase/ATP-grasp	206.1.1	Protein kinase
VPA1329	Q87GI7	T3SS2	0.759	Putative traA protein	nD1	56-185	e1gzsB1	636.1	SopE-like GEF domain	636.1.1	SopE-like GEF domain
VPA1330	Q87GI6	T3SS2	0.05	Uncharacterized protein	no confident domain assignment
VPA1331	Q87GI5	T3SS2	0.842	Putative OspC2	no confident domain assignment
VPA1332	Q87GI4	T3SS2	0.765	Putative transcriptional regulator ToxR	nD1	1-110,121-155	e6zwtA1	101.1	HTH	101.1.2	winged
					nD2	166-253	e5kevA1	330.15	VtrA protein periplasmic domain	330.15.1	VtrA protein periplasmic domain
VPA1333	Q87GI3	T3SS2	0.213	Uncharacterized protein	nD1	31-160	e5kewB1	9.1	Lipocalins	9.1.1	Lipocalins
VPA1334	Q87GI2	T3SS2	0.673	Uncharacterized protein	nD1	1-124	e2fm8A1	241.1	Type III secretory system chaperone	241.1.1	Type III secretory system chaperone
VPA1335	Q87GI1	T3SS2	0.586	Putative type III secretion apparatus protein	no confident domain assignment
VPA1336	Q87GI0	T3SS2	0.851	Uncharacterized protein	no confident domain assignment
VPA1337	Q87GH9	T3SS2	0.697	Uncharacterized protein	no confident domain assignment
VPA1338	Q87GH8	T3SS2	0.505	Putative ATPase YscN	nD1	6-75	e6xbwD1	1.1	RIFT-related	1.1.7	Alanine racemase-C
					nD2	76-340	e6rd9X1	2004.1	P-loop domains-related	2004.1.1	P-loop containing nucleoside triphosphate hydrolases
					nD3	341-420	e6njpD3	160.1	C-terminal domain of alpha and beta subunits of F1 ATP synthase	160.1.1	C-terminal domain of alpha and beta subunits of F1 ATP synthase
VPA1339	Q87GH7	T3SS2	0.651	Putative type III secretion system EscC protein	nD1	21-95	e7ah95J3	3070.1	N0 domain in phage tail proteins and secretins	3070.1.1	N0 domain in phage tail proteins and secretins
					nD2	96-160	e3gr5A2	327.16	Ring-building motif II in type III secretion system	327.16.1	Ring-building motif II in type III secretion system
					nD3	166-275	e7ofhL2	327.16	Ring-building motif II in type III secretion system	327.16.1	Ring-building motif II in type III secretion system
					nD4	276-360,376-485	e7ofhL1	1139.1	secretin domain	1139.1.1	secretin domain
VPA1340	Q87GH6	T3SS2	0.719	Uncharacterized protein	no confident domain assignment
VPA1341	Q87GH5	T3SS2	0.696	Putative Spa29, component of the Mxi-Spa secretion machinery	no confident domain assignment
VPA1342	Q87GH4	T3SS2	0.596	Putative Type III secretion protein Spa24	no confident domain assignment
VPA1343	Q87GH3	T3SS2	0.68	Uncharacterized protein	nD1	21-95	e2ic6B1	192.8	Eukaryotic DNA topoisomerase I, dispensable insert domain	192.8.1	Eukaryotic DNA topoisomerase I, dispensable insert domain
VPA1344	Q87GH2	T3SS2	0.005	Transposase	no confident domain assignment
VPA1345	Q87GH1	T3SS2	0.809	Chaperone	no confident domain assignment
VPA1346	Q87GH0	T3SS2	0.74	Putative targeted effector protein YopP	nD1	18-289	e6be0A1	219.1	Cysteine proteinases	219.1.1	Cysteine proteinases
VPA1347	Q87GG9	T3SS2	0.036	Uncharacterized protein	no confident domain assignment
VPA1348	Q87GG8	T3SS2	0.63	Putative transcriptional activator ToxR	nD1	1-105	e5ju7A1	101.1	HTH	101.1.2	winged
VPA1349	Q87GG7	T3SS2	0.557	Putative Type III secretion protein Spa33	nD1	1-65	e4yxcB2	1.1	RIFT-related	1.1.10	Surface presentation of antigens (SPOA)
VPA1350	Q87GG6	T3SS2	0.72	Uncharacterized protein	no confident domain assignment
VPA1351	Q87GG5	T3SS2	0.772	Uncharacterized protein	nD1	1-90	e4g2sE1	73.1	SMAD/FHA domain	73.1.1	SMAD/FHA domain
					nD4	216-260	e1yj7A2	327.16	Ring-building motif II in type III secretion system	327.16.1	Ring-building motif II in type III secretion system
					nD5	271-335	e4wfwA1	3454.1	GspC HR domain/PilP-like	3454.1.1	GspC HR domain/PilP-like
VPA1352	Q87GG4	T3SS2	0.727	Uncharacterized protein	nD1	6-135	e4g6tA1	241.1	Type III secretory system chaperone	241.1.1	Type III secretory system chaperone
VPA1353	Q87GG3	T3SS2	0.718	Putative outer membrane protein	nD1	31-110	e5boiA2	243.3	Cystatin/monellin	243.3.1	Cystatin/monellin
					nD2	116-265	e3s0yA1	301.3	OmpA-like	301.3.1	OmpA-like
VPA1354	Q87GG2	T3SS2	0.619	Putative type III secretion system EscU protein	nD2	251-345	e6z0wB1	4104.1	EscU C-terminal domain-like	4104.1.1	EscU C-terminal domain-like
VPA1355	Q87GG1	T3SS2	0.586	Putative type III secretion system EscV protein	nD1	31-255	e1xwmA3	604.5	PhoU-like (Pfam 01895)	604.5.1	PhoU-like (Pfam 01895)
					nD3	336-435	e3mydA4	2485.1	Thioredoxin-like	2485.1.1	Thioredoxin-like
					nD4	436-525	e7awaA2	3254.1	helical domain in flagellar biosynthesis protein flhA	3254.1.1	helical domain in flagellar biosynthesis protein flhA
					nD5	531-625	e6ch1A4	3255.1	a/b domain in flagellar biosynthesis protein flhA	3255.1.1	a/b domain in flagellar biosynthesis protein flhA
VPA1356	Q87GG0	T3SS2	0.735	Type III secretion protein	nD1	36-135	e3v6iY2	3464.1	Helical region in V-type proton ATPase subunit E	3464.1.1	Helical region in V-type proton ATPase subunit E
VPA1357	Q87GF9	T3SS2	0.903	Uncharacterized protein	no confident domain assignment
VPA1358	Q87GF8	T3SS2	0.788	Putative dimethyladenosine transferase	no confident domain assignment
VPA1359	Q87GF7	T3SS2	0.659	Uncharacterized protein	nD1	46-130	e5c9eA1	532.2	Type III secretion system domains	532.2.1	Type III secretion system domains
VPA1360	Q87GF6	T3SS2	0.723	ATP-dependent exonuclease	no confident domain assignment
VPA1361	Q87GF5	T3SS2	0.707	Uncharacterized protein	no confident domain assignment
VPA1362	Q87GF4	T3SS2	0.669	Putative secreted protein EspD	nD2	81-90,116-200	e2p22A1	192.15	Endosomal sorting complex assembly domains	192.15.1	Endosomal sorting complex assembly domains
VPA1363	Q87GF3	T3SS2	0.736	Putative chaperone	no confident domain assignment
VPA1364	Q87GF2	T3SS2	0.87	Uncharacterized protein	no confident domain assignment
VPA1365	Q87GF1	T3SS2	0.71	Putative two-component response regulator	nD1	1-155	e4nrhB1	109.4	ARM repeat	109.4.1	ARM repeat
VPA1366	Q87GF0	T3SS2	0.769	Uncharacterized protein	nD1	1-150	e1lj9A1	101.1	HTH	101.1.2	winged
VPA1367	Q87GE9	T3SS2	0.676	Putative type III secretion system lipoprotein EprK	nD1	21-80	e1yj7A2	327.16	Ring-building motif II in type III secretion system	327.16.1	Ring-building motif II in type III secretion system
					nD2	86-175	e5tcpL2	327.13	Ring-building motif I in type III secretion system	327.13.1	Ring-building motif I in type III secretion system
VPA1368	Q87GE8	T3SS2	0.65	EscI/YscI/HrpB family type III secretion system inner rod protein	no confident domain assignment
VPA1369	Q87GE7	T3SS2	0.824	Uncharacterized protein	no confident domain assignment
VPA1370	Q87GE5	T3SS2	0.841	WH2 domain-containing protein	nD1	246-484	e3seoB1	3243.1	VopL dimerization domain	3243.1.1	VopL dimerization domain
VPA1371	Q87GE6	T3SS2	0.002	Uncharacterized protein	no confident domain assignment
VPA1372	Q87GE4	T3SS2	0.001	Uncharacterized protein	no confident domain assignment
VPA1373	Q87GE3	T3SS2	0.915	Uncharacterized protein	nD4	171-180,216-230,256-270,336-380,526-575,621-655,681-815	e4pr7A1	5084.5	Porins	5084.5.1	Porin
VPA1374	Q87GE2	T3SS2	0.096	Uncharacterized protein	no confident domain assignment
VPA1375	Q87GE1	T3SS2	0.155	Integrase catalytic domain-containing protein	no confident domain assignment
VPA1376	Q87GE0	T3SS2	0.85	Peptidase M60 domain-containing protein	no confident domain assignment
VPA1377	Q87GD9	T3SS2	0.004	Uncharacterized protein	no confident domain assignment
VPA1378	P19249	T3SS2	0.678	Thermostable direct hemolysin 1 (Kanagawa phenomenon-associated hemolysin)	nD1	36-189	e3a57A1	11.8	Osmotin-like	11.8.1	Osmotin-like
VPA1379	Q87GD8	T3SS2	0.029	Transposase	nD1	1-75	e1fc3A1	101.1	HTH	101.1.3	tetra-helical, LuxR-like
VPA1380	Q87GD7	T3SS2	0.805	Putative OspB protein	nD1	51-290	e7d5yA1	7575.1	Caspase-like	7575.1.1	Caspase-like
VPA1381	Q87GD6	T3SS2	0.014	Uncharacterized protein	no confident domain assignment
VPA1382	Q87GD5	T3SS2	0.578	Putative integral membrane protein	nD1	6-90	e4uigA1	3826.1	Copper-sensitive operon repressor (CsoR)	3826.1.1	Copper-sensitive operon repressor (CsoR)
VPA1383	Q87GD4	T3SS2	0.7	Putative membrane protein	no confident domain assignment
VPA1384	Q87GD3	T3SS2	0.823	Uncharacterized protein	nD1	1-25,66-105	e3nkzA1	3718.1	Flagellar protein fliT	3718.1.1	Flagellar protein fliT
VPA1385	Q87GD2	T3SS2	0.697	Putative integral membrane protein	no confident domain assignment
VPA1386	Q87GD1	T3SS2	0.0	Uncharacterized protein	no confident domain assignment
VPA1387	Q87GD0	T3SS2	0.735	Uncharacterized protein	no confident domain assignment
VPA1388	Q87GC9	T3SS2	0.752	CRISPR-associated protein Csy2	nD1	36-375	e7jzxA1	3576.2	Cas8f/Csy1	3576.2.1	Cas8f/Csy1
					nD2	391-635	e6vqxC1	304.158	CRISPR system Cas5 homologs	304.158.1	CRISPR system Cas5 homologs
VPA1389	Q87GC8	T3SS2	0.725	Type I-F CRISPR-associated protein Csy3	nD1	1-345	e6v9qC1	304.139	Cas7-related	304.139.2	CRISPR-associated protein Cas7f/Csy3
VPA1390	Q87GC7	T3SS2	0.703	CRISPR-associated protein, Csy4 family	nD1	1-95	e6pigH2	304.51	CRISPR transcript (pre-crRNA) processing endoribonuclease-related	304.51.1	CRISPR transcript (pre-crRNA) processing endoribonuclease-related
					nD2	96-198	e6pigH1	304.51	CRISPR transcript (pre-crRNA) processing endoribonuclease-related	304.51.1	CRISPR transcript (pre-crRNA) processing endoribonuclease-related
VPA1391	Q87GC6	T3SS2	0.468	HTH cro/C1-type domain-containing protein	nD1	6-68	e2ewtA1	101.1	HTH	101.1.4	tetra-helical, lambda repressor-like
VPA1392	Q87GC5	T3SS2	0.647	Transcriptional regulator VspR	nD1	6-90	e2co5A1	101.1	HTH	101.1.2	winged
VPA1393	Q87GC4	T3SS2	0.638	Helicase C-terminal domain-containing protein	nD1	1-145	e7epuB2	2004.1	P-loop domains-related	2004.1.1	P-loop containing nucleoside triphosphate hydrolases
					nD2	146-360,411-420	e4xjxA1	2004.1	P-loop domains-related	2004.1.1	P-loop containing nucleoside triphosphate hydrolases
VPA1394	Q87GC3	T3SS2	0.806	Putative transposition protein	nD1	16-195,306-315	e2q6tC2	2004.1	P-loop domains-related	2004.1.1	P-loop containing nucleoside triphosphate hydrolases
					nD2	6-15,196-305	e3te6A3	148.1	Histone-related	148.1.3	AAA+ ATPase lid domain
VPA1395	Q87GC2	T3SS2	0.849	Putative transposase	nD1	41-120	e2ezlA1	101.1	HTH	101.1.1	tri-helical
					nD2	126-215	e3g1cA1	101.1	HTH	101.1.6	TrpR
					nD3	216-430	e7ouhB1	2484.1	Ribonuclease H-like	2484.1.1	Ribonuclease H-like
					nD4	431-535	e1bcoA1	2.8	mu transposases-C	2.8.1	mu transposases-C
VPA1403	Q87GB4	CPS	0.058	Putative capsular polysaccharide biosynthesis glycosyltransferase	nD2	136-250	e3nklA1	2003.1	Rossmann-related	2003.1.1	NAD(P)-binding Rossmann-fold domains
					nD3	271-460	e5w7lB1	7012.1	Monotopic phosphoglycosyl transferase (PGT)-like	7012.1.1	Monotopic phosphoglycosyl transferase (PGT)-like
VPA1404	Q87GB3	CPS	0.004	Capsular polysaccharide synthesis enzyme CpsB	nD1	66-435	e6zhpB1	5084.5	Porins	5084.5.1	Porin
VPA1405	Q87GB2	CPS	0.001	Putative polysaccharide export-related protein	nD1	31-100	e2j58E2	6016.1	Domain 1 of outer membrane lipoprotein Wza	6016.1.1	Domain 1 of outer membrane lipoprotein Wza
					nD2	101-175	e2j58E1	221.1	Ubiquitin-related	221.1.4	Nqo1 middle domain-like
VPA1406	Q87GB1	CPS	0.093	Putative exopolysaccharide biosynthesis protein	nD2	61-120,156-260,391-445	e3b8mA1	304.58	FepE-like	304.58.1	FepE-like
					nD3	261-390	e5y06A1	3755.3	CT398 helical hairpin	3755.3.1	CT398 helical hairpin
VPA1407	Q87GB0	CPS	0.014	Capsular biosynthesis protein	nD1	41-295	e5t03B2	2004.1	P-loop domains-related	2004.1.1	P-loop containing nucleoside triphosphate hydrolases
VPA1408	Q87GA9	CPS	0.017	Putative lipopolysaccharide biosynthesis protein	nD1	1-155	e2r60A2	7512.1	UDP-Glycosyltransferase/glycogen phosphorylase	7512.1.1	UDP-Glycosyltransferase/glycogen phosphorylase
					nD2	156-345	e4qlbD2	7512.1	UDP-Glycosyltransferase/glycogen phosphorylase	7512.1.1	UDP-Glycosyltransferase/glycogen phosphorylase
VPA1409	Q87GA8	CPS	0.017	Ligase	nD1	11-210,221-255,276-289,316-390	e6pl5A1	7011.1	RodA transmembrane domain	7011.1.1	RodA transmembrane domain
VPA1410	Q87GA7	CPS	0.008	Capsular biosynthesis protein	nD1	1-270	e1q1qA1	2004.1	P-loop domains-related	2004.1.1	P-loop containing nucleoside triphosphate hydrolases
VPA1411	Q87GA6	CPS	0.031	Putative glycosyltransferase	nD1	1-160	e2r60A2	7512.1	UDP-Glycosyltransferase/glycogen phosphorylase	7512.1.1	UDP-Glycosyltransferase/glycogen phosphorylase
					nD2	161-340	e1c50A2	7512.1	UDP-Glycosyltransferase/glycogen phosphorylase	7512.1.1	UDP-Glycosyltransferase/glycogen phosphorylase
VPA1412	Q87GA5	CPS	0.008	Hypothetical polysaccharide biosynthesis related protein	nD1	1-225	e6cc4A3	1075.5	Multidrug and toxic compound extrusion (MATE) transporter	1075.5.1	Multidrug and toxic compound extrusion (MATE) transporter
					nD2	231-430	e6cc4A3	1075.5	Multidrug and toxic compound extrusion (MATE) transporter	1075.5.1	Multidrug and toxic compound extrusion (MATE) transporter
VPA1440	Q87G77	T1SS	0.099	OmpA-like domain-containing protein	nD1	46-175	e5u1hC1	301.3	OmpA-like	301.3.1	OmpA-like
					nD2	26-45,181-295	e5u1hC1	301.3	OmpA-like	301.3.1	OmpA-like
VPA1441	Q87G76	T1SS	0.107	Flagellar motor protein	nD1	71-210	e3eifA4	11.1	Immunoglobulin-related	11.1.1	Immunoglobulin/Fibronectin type III/E set domains/PapD-like
					nD2	51-65,216-275	e3fcgA1	11.1	Immunoglobulin-related	11.1.1	Immunoglobulin/Fibronectin type III/E set domains/PapD-like
					nD6	291-315,531-540,701-715,731-1170	e6ofrA1	5084.5	Porins	5084.5.3	Ligand-gated protein channel
VPA1442	Q87G75	T1SS	0.134	Putative hemagglutinin/hemolysin-related protein	no confident domain assignment
VPA1443	Q87G74	T1SS	0.011	Membrane fusion protein (MFP) family protein	nD1	106-300	e5nenB1	5086.1	helical hairpin of HlyD-like secretion proteins	5086.1.1	helical hairpin of HlyD-like secretion proteins
					nD2	71-105,301-335	e4tkoB2	325.1	alpha/beta-Hammerhead/Barrel-sandwich hybrid	325.1.7	Single hybrid motif
					nD3	46-65,336-445	e3fppB2	1.1	RIFT-related	1.1.7	Alanine racemase-C
VPA1444	Q87G73	T1SS	0.007	Putative transport protein	nD1	11-310	e6p6jA1	1075.4	Type I ABC exporter transmembrane domain fold	1075.4.1	Type I ABC exporter transmembrane domain fold
					nD2	316-565	e5l22B1	2004.1	P-loop domains-related	2004.1.1	P-loop containing nucleoside triphosphate hydrolases
VPA1503	Q87G14	Type_I_pilus	0.045	CsuE	nD1	21-190	e6fm5A1	11.1	Immunoglobulin-related	11.1.5	Common fold of diphtheria toxin/transcription factors/cytochrome f
					nD2	191-320	e6fjyB1	11.1	Immunoglobulin-related	11.1.5	Common fold of diphtheria toxin/transcription factors/cytochrome f
VPA1504	Q87G13	Type_I_pilus	0.065	CsuD	nD1	41-125	e6cd2C5	4212.1	FimD N-terminal domain-like	4212.1.1	FimD N-terminal domain-like
					nD2	246-325	e3fcgA1	11.1	Immunoglobulin-related	11.1.1	Immunoglobulin/Fibronectin type III/E set domains/PapD-like
					nD3	131-245,326-630	e4j3oD3	5084.8	Usher PapC translocation pore	5084.8.1	Usher PapC translocation pore
					nD4	631-710	e7lhhC4	11.1	Immunoglobulin-related	11.1.4	Prealbumin-like
					nD5	711-795	e3rfzB4	11.1	Immunoglobulin-related	11.1.4	Prealbumin-like
VPA1505	Q79YT7	Type_I_pilus	0.051	CsuC	nD1	31-170	e6fjyC1	11.1	Immunoglobulin-related	11.1.1	Immunoglobulin/Fibronectin type III/E set domains/PapD-like
					nD2	171-255	e4ay0B4	11.1	Immunoglobulin-related	11.1.1	Immunoglobulin/Fibronectin type III/E set domains/PapD-like
VPA1506	Q87G12	Type_I_pilus	0.051	CsuB	nD1	41-175	e3jwnG1	11.1	Immunoglobulin-related	11.1.5	Common fold of diphtheria toxin/transcription factors/cytochrome f
VPA1507	Q87G11	Type_I_pilus	0.044	CsuA	nD1	31-180	e3jwnG1	11.1	Immunoglobulin-related	11.1.5	Common fold of diphtheria toxin/transcription factors/cytochrome f
VPA1508	Q87G10	Type_I_pilus	0.005	Uncharacterized protein	no confident domain assignment
VPA1509	P59410	Type_I_pilus	0.02	L-threonine 3-dehydrogenase (TDH) (EC 1.1.1.103)	nD1	1-150,311-343	e2dq4B1	236.1	GroES-related	236.1.1	Alcohol dehydrogenase-like, N-terminal domain
					nD2	151-310	e5kiaA1	2003.1	Rossmann-related	2003.1.1	NAD(P)-binding Rossmann-fold domains
VPA1510	Q87G09	Type_I_pilus	0.02	2-amino-3-ketobutyrate coenzyme A ligase (AKB ligase) (EC 2.3.1.29) (Glycine acetyltransferase)	nD1	31-300	e7bxpB2	7577.1	PLP-dependent transferases	7577.1.1	PLP-dependent transferases
					nD2	301-395	e2jg2A1	3016.1	C-terminal domain in some PLP-dependent transferases	3016.1.1	C-terminal domain in some PLP-dependent transferases
VPA1511	Q87G08	Type_I_pilus	0.024	ScrC (Sensory box/GGDEF family protein) (Involved in swarmer cell regulation)	nD2	36-275	e2zbbA1	223.1	sensor domains	223.1.1	sensor domains
					nD3	306-510	e5m3cA1	304.48	Adenylyl and guanylyl cyclase catalytic domain-like	304.48.1	Adenylyl and guanylyl cyclase catalytic domain-like
					nD4	511-770	e3sy8A4	2002.5	EAL domain	2002.5.1	EAL domain
VPA1512	Q79YT6	Type_I_pilus	0.012	ScrB (Extracellular solute binging protein)	nD1	41-150,266-320	e4q0cC4	7523.1	Periplasmic binding protein-like II	7523.1.1	Periplasmic binding protein-like II
					nD2	151-265	e4q0cC4	7523.1	Periplasmic binding protein-like II	7523.1.1	Periplasmic binding protein-like II
VPA1513	Q87G07	Type_I_pilus	0.035	ScrA (Aminotransferase)	nD1	36-395	e5i90B1	7577.1	PLP-dependent transferases	7577.1.1	PLP-dependent transferases
					nD2	396-468	e3ihjA2	3016.1	C-terminal domain in some PLP-dependent transferases	3016.1.1	C-terminal domain in some PLP-dependent transferases
VPA1514	Q87G06	Type_I_pilus	0.01	Superoxide dismutase [Cu-Zn] (EC 1.15.1.1)	nD1	16-170	e1oalA1	11.1	Immunoglobulin-related	11.1.3	Cu,Zn superoxide dismutase-like
VPA1515	Q87G05	Type_I_pilus	0.009	histidine kinase (EC 2.7.13.3)	nD2	41-160	e2zbbA1	223.1	sensor domains	223.1.1	sensor domains
					nD3	196-255	e4bivB1	4168.1	HAMP domain	4168.1.1	HAMP domain
					nD5	316-455	e6pajB1	225.1	ATPase domain of HSP90 chaperone/DNA topoisomerase II/histidine kinase	225.1.1	ATPase domain of HSP90 chaperone/DNA topoisomerase II/histidine kinase
VPA1516	Q87G04	Type_I_pilus	0.017	Putative two-component response regulator	nD1	16-155	e4knyB3	2007.1	Class I glutamine amidotransferase-like	2007.1.3	CheY-like
					nD2	156-253	e2d1vA1	101.1	HTH	101.1.2	winged
VPA1517	Q87G03	Type_I_pilus	0.002	Uncharacterized protein	no confident domain assignment
VPA1518	Q87G02	Type_I_pilus	0.015	Spondin domain-containing protein	nD1	26-169,191-230	e3q13A1	11.2	C2 domain	11.2.1	C2 domain
VPA1519	Q87G01	Type_I_pilus	0.011	Spondin domain-containing protein	nD1	26-225	e3q13A1	11.2	C2 domain	11.2.1	C2 domain
VPA1520	Q87G00	Type_I_pilus	0.012	Uncharacterized protein	no confident domain assignment
VPA1521	Q87FZ9	Type_I_pilus	0.014	Uncharacterized protein	nD1	1-155	e1jkvA1	150.1	Ferritin/Heme oxygenase	150.1.1	Ferritin
VPA1559	Q87FW9	Multidrug_efflux	0.021	Bacterial Pleckstrin homology domain-containing protein	nD1	26-143	e3dcxA1	220.1	PH domain-like	220.1.1	PH domain-like
VPA1560	Q87FW8	Multidrug_efflux	0.028	TIGR02450 family Trp-rich protein	nD1	1-70	e6bogA4	4.1	SH3	4.1.1	SH3
VPA1561	Q87FW7	Multidrug_efflux	0.002	HPP family protein	no confident domain assignment
VPA1562	Q87FW6	Multidrug_efflux	0.007	Putative transcriptional regulator	nD1	6-180	e2zcxA6	191.1	Tetracyclin repressor-like, C-terminal domain	191.1.1	Tetracyclin repressor-like, C-terminal domain
VPA1563	Q87FW5	Multidrug_efflux	0.451	Putative transcriptional regulator	nD1	1-135	e5e01B1	101.1	HTH	101.1.9	Putative DNA-binding domain
VPA1564	Q87FW3	Multidrug_efflux	0.533	NAD-dependent epimerase/dehydratase domain-containing protein	nD1	1-314	e6h0nB1	2003.1	Rossmann-related	2003.1.1	NAD(P)-binding Rossmann-fold domains
VPA1565	Q87FW4	Multidrug_efflux	0.006	Uncharacterized protein	no confident domain assignment
VPA1566	Q87FW2	Multidrug_efflux	0.536	Putative integral membrane protein	nD1	1-250,276-360	e4xqcA1	2003.1	Rossmann-related	2003.1.1	NAD(P)-binding Rossmann-fold domains
VPA1567	Q87FW1	Multidrug_efflux	0.011	Putative pyruvate formate lyase	nD1	6-805	e7kq3C2	2500.1	Ten stranded beta/alpha barrel	2500.1.1	Ten stranded beta/alpha barrel
VPA1568	Q87FW0	Multidrug_efflux	0.026	Putative pyruvate formate-lyase 3 activating enzyme	nD1	41-110	e5c4iE2	205.1	4Fe-4S ferredoxin	205.1.1	4Fe-4S ferredoxin
					nD2	1-40,111-309	e3c8fA1	2002.1	TIM barrels	2002.1.1	TIM barrels
VPA1569	Q87FV9	Multidrug_efflux	0.032	Putative transaldolase	nD1	1-195	e5zolA1	2002.1	TIM barrels	2002.1.1	TIM barrels
VPA1570	Q87FV8	Multidrug_efflux	0.006	DNA repair ATPase	no confident domain assignment
VPA1571	Q87FV7	Multidrug_efflux	0.015	Putative acetyltransferase	nD1	1-150	e3lodA1	213.1	Acyl-CoA N-acyltransferases (Nat)	213.1.1	Acyl-CoA N-acyltransferases (Nat)
VPA1572	Q87FV6	Multidrug_efflux	0.483	Type I restriction enzyme R protein N-terminal domain-containing protein	nD1	11-175	e3s1sA1	2008.1	Restriction endonuclease-like	2008.1.1	Restriction endonuclease-like
					nD2	181-240	e4wv4B1	148.1	Histone-related	148.1.1	Histone
VPA1573	Q87FV5	Multidrug_efflux	0.019	N-acetyltransferase domain-containing protein	nD1	1-155	e1yleA1	213.1	Acyl-CoA N-acyltransferases (Nat)	213.1.1	Acyl-CoA N-acyltransferases (Nat)
VPA1574	Q87FV4	Multidrug_efflux	0.023	Multidrug resistance protein MdtL	nD1	1-190	e4yb9D1	5050.1	Major facilitator superfamily (MFS) general substrate transporter	5050.1.1	Major facilitator superfamily (MFS) general substrate transporter
					nD2	191-395	e4oh3B2	5050.1	Major facilitator superfamily (MFS) general substrate transporter	5050.1.1	Major facilitator superfamily (MFS) general substrate transporter
VPA1575	Q87FV3	Multidrug_efflux	0.018	Putative transcriptional regulator, LysR family	nD1	6-95	e2esnA1	101.1	HTH	101.1.2	winged
					nD2	96-175,291-320	e4x6gE2	7523.1	Periplasmic binding protein-like II	7523.1.1	Periplasmic binding protein-like II
					nD3	176-290	e4x6gE2	7523.1	Periplasmic binding protein-like II	7523.1.1	Periplasmic binding protein-like II
VPA1576	Q87FV2	Multidrug_efflux	0.019	Putative transmembrane protein	nD1	1-285	e5y78A1	5059.1	Drug/Metabolite transporter	5059.1.1	Drug/Metabolite transporter
VPA1577	Q87FV1	Multidrug_efflux	0.01	Uncharacterized protein	no confident domain assignment
VPA1578	Q87FV0	Multidrug_efflux	0.009	Uncharacterized protein	nD1	156-355	e3l39A1	604.5	PhoU-like (Pfam 01895)	604.5.1	PhoU-like (Pfam 01895)
					nD3	521-720	e3l39A1	604.5	PhoU-like (Pfam 01895)	604.5.1	PhoU-like (Pfam 01895)
VPA1579	Q87FU9	Multidrug_efflux	0.006	Putative outer membrane protein	nD1	26-260,291-520	e5azpB1	5085.1	Outer membrane efflux proteins (OEP)	5085.1.1	Outer membrane efflux proteins (OEP)
VPA1580	Q87FU8	Multidrug_efflux	0.0	DUF1656 domain-containing protein	no confident domain assignment
VPA1581	Q87FU7	Multidrug_efflux	0.003	Putative membrane protein	nD2	81-150	e4dk0A2	5086.1	helical hairpin of HlyD-like secretion proteins	5086.1.1	helical hairpin of HlyD-like secretion proteins
					nD3	41-80,151-190	e4tkoB2	325.1	alpha/beta-Hammerhead/Barrel-sandwich hybrid	325.1.7	Single hybrid motif
					nD4	31-40,191-290	e4tkoB1	1.1	RIFT-related	1.1.7	Alanine racemase-C
VPA1582	Q87FU6	Multidrug_efflux	0.021	Potassium channel domain-containing protein	nD1	16-230	e5iwpA2	5054.1	Voltage-gated ion channels	5054.1.1	Voltage-gated ion channels
VPA1583	Q87FU5	Multidrug_efflux	0.003	Putative membrane protein	no confident domain assignment
VPA1652	Q87FM7	Ferric_uptake	0.011	ATP-binding component of citrate-dependent iron(III) transport protein	nD1	1-250	e5b57C1	2004.1	P-loop domains-related	2004.1.1	P-loop containing nucleoside triphosphate hydrolases
VPA1653	Q87FM6	Ferric_uptake	0.014	Putative ferrichrome ABC transporter (Permease)	nD1	6-320	e5b58A1	5065.1	Type II ABC importer transmembrane domain fold	5065.1.1	Type II ABC importer transmembrane domain fold
VPA1654	Q87FM5	Ferric_uptake	0.032	Putative ferrichrome ABC transporter (Permease)	nD1	16-345	e5b58A1	5065.1	Type II ABC importer transmembrane domain fold	5065.1.1	Type II ABC importer transmembrane domain fold
VPA1655	Q87FM4	Ferric_uptake	0.041	Putative FecB	nD1	26-175	e3eiwA2	2007.1	Class I glutamine amidotransferase-like	2007.1.14	Chelatase-like
					nD2	176-305	e3eiwA1	2007.1	Class I glutamine amidotransferase-like	2007.1.14	Chelatase-like
VPA1656	Q87FM3	Ferric_uptake	0.014	Ferric vibrioferrin receptor	no confident domain assignment
VPA1657	Q87FM2	Ferric_uptake	0.014	Ferric siderophore receptor homolog	nD1	46-170	e6i96A2	3070.2	TonB-dependent receptor plug domain	3070.2.1	TonB-dependent receptor plug domain
VPA1658	Q87FM1	Ferric_uptake	0.033	ATP-grasp domain-containing protein	nD1	1-110	e3votA3	2003.1	Rossmann-related	2003.1.10	PreATP-grasp domain
					nD2	111-400	e3vmmA4	206.1	Protein kinase/SAICAR synthase/ATP-grasp	206.1.3	ATP-grasp
VPA1659	Q87FM0	Ferric_uptake	0.02	Siderophore biosynthesis protein PsvB	nD1	1-140,161-180	e5jm8A2	3264.1	N-terminal domain of alcaligin biosynthesis protein C	3264.1.1	N-terminal domain of alcaligin biosynthesis protein C
					nD2	141-160,181-605	e2x3jA3	206.1	Protein kinase/SAICAR synthase/ATP-grasp	206.1.1	Protein kinase
VPA1660	Q87FL9	Ferric_uptake	0.011	Putative transport protein	nD1	1-190	e4yb9D1	5050.1	Major facilitator superfamily (MFS) general substrate transporter	5050.1.1	Major facilitator superfamily (MFS) general substrate transporter
					nD2	191-400	e4oh3B2	5050.1	Major facilitator superfamily (MFS) general substrate transporter	5050.1.1	Major facilitator superfamily (MFS) general substrate transporter
VPA1661	Q87FL8	Ferric_uptake	0.02	Putative AcsD	nD1	13-180	e2x3jA4	3264.1	N-terminal domain of alcaligin biosynthesis protein C	3264.1.1	N-terminal domain of alcaligin biosynthesis protein C
					nD2	161-600	e2x3jA3	206.1	Protein kinase/SAICAR synthase/ATP-grasp	206.1.1	Protein kinase
VPA1662	Q87FL7	Ferric_uptake	0.033	Putative diaminopimelate decarboxylase protein	nD1	31-285	e6knhA1	2002.1	TIM barrels	2002.1.1	TIM barrels
					nD2	11-30,286-400	e6knhA2	1.1	RIFT-related	1.1.7	Alanine racemase-C
VPA1663	Q87FL6	Ferric_uptake	0.017	Putative binding protein component of ABC sugar transporter	nD1	18-140,291-375	e4wrnA5	7523.1	Periplasmic binding protein-like II	7523.1.1	Periplasmic binding protein-like II
					nD2	141-290,376-410	e4wrnA5	7523.1	Periplasmic binding protein-like II	7523.1.1	Periplasmic binding protein-like II
VPA1664	Q87FL5	Ferric_uptake	0.019	histidine kinase (EC 2.7.13.3)	nD2	41-200	e3te8B1	223.1	sensor domains	223.1.1	sensor domains
					nD3	221-285	e4bivB1	4168.1	HAMP domain	4168.1.1	HAMP domain
					nD5	336-475	e4bixB1	225.1	ATPase domain of HSP90 chaperone/DNA topoisomerase II/histidine kinase	225.1.1	ATPase domain of HSP90 chaperone/DNA topoisomerase II/histidine kinase
VPA1665	Q87FL4	Ferric_uptake	0.018	Putative two-component response regulator	nD1	1-130	e4s04F2	2007.1	Class I glutamine amidotransferase-like	2007.1.3	CheY-like
					nD2	131-230	e4knyB4	101.1	HTH	101.1.2	winged
VPA1666	Q87FL3	Ferric_uptake	0.003	Uncharacterized protein	no confident domain assignment
VPA1667	Q87FL2	Ferric_uptake	0.007	PTS system glucose-specific EIICB component (EC 2.7.1.199) (EIICB-Glc)	nD1	6-385	e6bvgA1	3227.1	phosphorylation-coupled saccharide transporter ChbC	3227.1.1	phosphorylation-coupled saccharide transporter ChbC
					nD2	401-480	e3bp3B1	306.1	Glucose permease domain IIB	306.1.1	Glucose permease domain IIB
VPA1668	Q87FL1	Ferric_uptake	0.028	Uncharacterized protein	no confident domain assignment
VPA1669	Q87FL0	Ferric_uptake	0.062	Putative inner membrane or exported protein	nD1	21-113	e7tj1D1	331.5	TT1751-like	331.5.1	TT1751-like
VPA1670	Q87FK9	Ferric_uptake	0.017	Putative collagenase family protease	nD1	6-345,376-663	e4c1kE1	2002.1	TIM barrels	2002.1.1	TIM barrels
VPA1671	Q87FK8	Ferric_uptake	0.147	ABC-type arabinose transport system, permease component	nD1	21-329	e2nq2A1	5065.1	Type II ABC importer transmembrane domain fold	5065.1.1	Type II ABC importer transmembrane domain fold
VPA1672	Q87FK7	Ferric_uptake	0.142	Arabinose import ATP-binding protein AraG (EC 7.5.2.12)	nD1	6-250	e6hzmB2	2004.1	P-loop domains-related	2004.1.1	P-loop containing nucleoside triphosphate hydrolases
					nD2	251-505	e5x3xB1	2004.1	P-loop domains-related	2004.1.1	P-loop containing nucleoside triphosphate hydrolases
VPA1673	Q87FK6	Ferric_uptake	0.215	L-arabinose-binding periplasmic protein (ABP)	nD1	31-140,286-315	e8abpA3	2007.1	Class I glutamine amidotransferase-like	2007.1.2	Periplasmic binding protein-like I
					nD2	141-285,316-330	e8abpA1	2007.1	Class I glutamine amidotransferase-like	2007.1.2	Periplasmic binding protein-like I
VPA1674	Q87FK5	Ferric_uptake	0.184	Ribulokinase (EC 2.7.1.16)	nD1	11-290	e3qdkD1	2484.1	Ribonuclease H-like	2484.1.1	Ribonuclease H-like
					nD2	291-565	e3qdkD2	2484.1	Ribonuclease H-like	2484.1.1	Ribonuclease H-like
VPA1675	Q87FK4	Ferric_uptake	0.188	Sugar isomerase SgaE, AraD/FucA family	nD1	6-235	e1k0wE1	281.1	AraD-like aldolase/epimerase	281.1.1	AraD-like aldolase/epimerase
VPA1676	Q87FK3	Ferric_uptake	0.179	L-arabinose isomerase (EC 5.3.1.4)	nD1	6-175	e7cwvD1	2007.1	Class I glutamine amidotransferase-like	2007.1.11	L-fucose isomerase, N-terminal and second domains
					nD2	176-325	e4f2dA3	2007.1	Class I glutamine amidotransferase-like	2007.1.11	L-fucose isomerase, N-terminal and second domains
					nD3	326-495	e7chlG2	1.1	RIFT-related	1.1.7	Alanine racemase-C
VPA1677	Q87FK2	Ferric_uptake	0.211	Uncharacterized protein	no confident domain assignment
VPA1678	Q87FK1	Ferric_uptake	0.163	Putative transcriptional regulator, AraC/XylS family	nD1	6-175	e2arcA1	10.12	Double-stranded beta-helix	10.12.1	Double-stranded beta-helix
					nD2	176-220	e5nlaA1	101.1	HTH	101.1.1	tri-helical
					nD3	221-275	e6swiA2	101.1	HTH	101.1.1	tri-helical
VPA1679	Q87FK0	Ferric_uptake	0.001	Glutathione peroxidase	no confident domain assignment
VPA1700	Q87FH9	Mannose_metabolism	0.377	Mannonate dehydratase (EC 4.2.1.8) (D-mannonate hydro-lyase)	nD1	1-395	e4eayC1	2002.1	TIM barrels	2002.1.1	TIM barrels
VPA1701	Q87FH8	Mannose_metabolism	0.329	Putative transcriptional regulatory protein	nD1	6-85	e4nb5B1	101.1	HTH	101.1.2	winged
					nD2	91-240	e4p96A2	628.1	Fatty acid responsive transcription factor FadR, C-terminal domain	628.1.1	Fatty acid responsive transcription factor FadR, C-terminal domain
VPA1702	Q87FH7	Mannose_metabolism	0.309	Putative dicarboxylate-binding periplasmic protein	nD1	22-325	e4x04B1	7523.1	Periplasmic binding protein-like II	7523.1.1	Periplasmic binding protein-like II
VPA1703	Q87FH6	Mannose_metabolism	0.336	TRAP transporter small permease protein	no confident domain assignment
VPA1704	Q87FH5	Mannose_metabolism	0.257	TRAP transporter large permease protein	nD1	6-425	e5ul7B1	3355.1	dicarboxylate/sodium symporter	3355.1.1	dicarboxylate/sodium symporter
VPA1705	Q87FH4	Mannose_metabolism	0.368	Mannonate oxidoreductase	nD1	1-280	e4im7A2	2003.1	Rossmann-related	2003.1.1	NAD(P)-binding Rossmann-fold domains
					nD2	286-488	e4im7A1	129.1	6-phosphogluconate dehydrogenase C-terminal domain-like	129.1.1	6-phosphogluconate dehydrogenase C-terminal domain-like
VPA1706	Q87FH3	Mannose_metabolism	0.381	Uronate isomerase (EC 5.3.1.12) (Glucuronate isomerase) (Uronic isomerase)	nD1	6-470	e3iacA1	2002.1	TIM barrels	2002.1.1	TIM barrels
VPA1707	Q87FH2	Mannose_metabolism	0.255	Putative 2-dehydro-3-deoxygluconokinase	nD1	1-320	e3lhxA1	2003.6	Ribokinase-like	2003.6.1	Ribokinase-like
VPA1708	Q87FH1	Mannose_metabolism	0.149	2-dehydro-3-deoxy-phosphogluconate aldolase (EC 4.1.2.14)	nD1	1-209	e4e38C1	2002.1	TIM barrels	2002.1.1	TIM barrels
VPA1709	Q87FH0	Mannose_metabolism	0.297	YgjV family protein	nD2	71-160	e5uhqA1	6155.1	SWEET transporter	6155.1.1	SWEET transporter

## Sheet: Table_S4
Table S4. ECOD domain predictions for additional proteins with DistC > 0.05
Locus	Accession	DistC	Uniprot Annotation	Domain	Range	ECOD ref	Hgroup ID	Hgroup definition	Tgroup ID	Tgroup definition
VP0009	Q87TQ9	0.05	Uncharacterized protein	no confident domain assignment
VP0053	Q87TL6	0.278	Acid phosphatase	nD2	261-375	e4m00A4	11.1	Immunoglobulin-related	11.1.1	Immunoglobulin/Fibronectin type III/E set domains/PapD-like
				nD3	376-480	e6dlhA4	11.1	Immunoglobulin-related	11.1.1	Immunoglobulin/Fibronectin type III/E set domains/PapD-like
				nD4	491-545,576-630	e1epaB1	9.1	Lipocalins	9.1.1	Lipocalins
				nD5	631-765	e5halA1	9.1	Lipocalins	9.1.1	Lipocalins
VP0071	Q87TJ7	0.054	Sensory box/GGDEF family protein	nD1	26-140,266-295	e3lftA1	2007.1	Class I glutamine amidotransferase-like	2007.1.2	Periplasmic binding protein-like I
				nD2	141-265,296-320	e3lkvA2	2007.1	Class I glutamine amidotransferase-like	2007.1.2	Periplasmic binding protein-like I
				nD4	361-485	e2mwgA1	223.1	sensor domains	223.1.1	sensor domains
				nD5	486-605	e4hh2C10	223.1	sensor domains	223.1.1	sensor domains
				nD6	606-780	e5xgbA2	304.48	Adenylyl and guanylyl cyclase catalytic domain-like	304.48.1	Adenylyl and guanylyl cyclase catalytic domain-like
				nD7	786-1045	e5m3cA2	2002.5	EAL domain	2002.5.1	EAL domain
VP0108	Q87TG1	0.081	Uncharacterized protein	no confident domain assignment
VP0162	Q87TA8	0.062	Uncharacterized protein	nD1	1-245	e5wsgd1	109.4	ARM repeat	109.4.1	ARM repeat
				nD2	246-400	e4leuA1	109.4	ARM repeat	109.4.1	ARM repeat
VP0168	Q87TA2	0.17	TonB-dependent receptor	nD1	36-170	e2hdiA2	3070.2	TonB-dependent receptor plug domain	3070.2.1	TonB-dependent receptor plug domain
				nD2	171-230,246-865	e5fr8A2	5084.5	Porins	5084.5.3	Ligand-gated protein channel
VP0171	Q87T99	0.095	Putative peptide ABC transporter, permease protein	nD2	6-35,126-340	e3tuiB1	1075.3	Type I ABC importer transmembrane domain fold	1075.3.1	Type I ABC importer transmembrane domain fold
VP0245	Q87T25	0.059	Uncharacterized protein	no confident domain assignment
VP0302	Q87SX0	0.062	Zinc-binding protein	no confident domain assignment
VP0322	Q87SU9	0.098	Uncharacterized protein	no confident domain assignment
VP0363	Q87SQ9	0.472	Glycerol dehydrogenase GldH	nD1	6-160	e5zxlB1	2007.1	Class I glutamine amidotransferase-like	2007.1.7	Rossmann-like domain in dehydroquinate synthase-like enzymes
				nD2	161-360	e4rgvB1	4002.1	alpha-helical domain in dehydroquinate synthase-like enzymes	4002.1.1	alpha-helical domain in dehydroquinate synthase-like enzymes
VP0364	Q87SQ8	0.515	Putative dihydroxyacetone kinase	nD1	6-180	e2iu6B2	2010.1	EDD domain	2010.1.1	EDD domain
				nD2	181-245,266-350	e4lrxB2	301.13	DAK1/DegV C-terminal domain	301.13.1	DAK1/DegV C-terminal domain
VP0365	Q87SQ7	0.498	Putative dihydroxyacetone kinase	nD1	1-210	e3pnlB1	590.1	Citrobacter dihydroxyacetone kinase extra ATP-binding domain	590.1.1	Citrobacter dihydroxyacetone kinase extra ATP-binding domain
VP0366	Q87SQ6	0.383	Phosphoenolpyruvate-protein phosphotransferase (EC 2.7.3.9) (Phosphotransferase system, enzyme I)	nD1	31-140	e2kx9A2	607.1	Enzyme I of the PEP:sugar phosphotransferase system HPr-binding (sub)domain	607.1.1	Enzyme I of the PEP:sugar phosphotransferase system HPr-binding (sub)domain
				nD2	6-30,146-250	e2wqdA3	2487.1	The swivelling" beta/beta/alpha domain"	2487.1.1	The swivelling" beta/beta/alpha domain"
				nD3	251-535	e2hroA1	2002.1	TIM barrels	2002.1.1	TIM barrels
VP0367	Q87SQ5	0.477	Putative glycerol metabolism operon regulatory protein	nD1	6-205	e4lrxC1	223.1	sensor domains	223.1.1	sensor domains
				nD2	226-325	e4lrxC2	223.1	sensor domains	223.1.1	sensor domains
				nD3	326-510	e6iy8A2	2004.1	P-loop domains-related	2004.1.1	P-loop containing nucleoside triphosphate hydrolases
				nD4	511-590	e1ojlD5	148.1	Histone-related	148.1.3	AAA+ ATPase lid domain
				nD5	591-635	e5m7oB4	101.1	HTH	101.1.1	tri-helical
VP0372	Q87SQ0	0.108	Putative hemolysin	nD1	11-270	e1iuqA1	7558.1	Glycerol-3-phosphate (1)-acyltransferase	7558.1.1	Glycerol-3-phosphate (1)-acyltransferase
				nD2	281-575	e7ciwA1	213.1	Acyl-CoA N-acyltransferases (Nat)	213.1.1	Acyl-CoA N-acyltransferases (Nat)
VP0373	Q87SP9	0.054	Uncharacterized protein	no confident domain assignment
VP0376	Q87SP6	0.574	EAL domain-containing protein	nD1	6-240	e3pjuA1	2002.5	EAL domain	2002.5.1	EAL domain
VP0377	Q87SP5	0.638	Putative CFA/I fimbrial subunit D	nD1	6-130	e4mloA2	10.12	Double-stranded beta-helix	10.12.1	Double-stranded beta-helix
				nD2	131-180	e6swiA1	101.1	HTH	101.1.1	tri-helical
				nD3	181-230	e6swiA2	101.1	HTH	101.1.1	tri-helical
VP0472	Q87SF2	0.401	Uncharacterized protein	no confident domain assignment
VP0473	Q87SF1	0.422	Putative membrane protein	no confident domain assignment
VP0490	Q87SD4	0.08	Uncharacterized protein	no confident domain assignment
VP0519	Q87SA5	0.074	Uncharacterized protein	no confident domain assignment
VP0625	Q87RZ9	0.199	DUF6795 domain-containing protein	nD1	26-185	e3uafA1	11.1	Immunoglobulin-related	11.1.4	Prealbumin-like
VP0626	Q87RZ8	0.083	Fungal lipase-like domain-containing protein	nD1	1-255	e2yijA1	7579.1	alpha/beta-Hydrolases	7579.1.1	alpha/beta-Hydrolases
VP0656	Q87RX0	0.068	Putative fimbrial assembly protein PilE	nD1	41-143	e4noaA1	274.1	Pili subunits	274.1.1	Pili subunits
VP0657	Q87RW9	0.204	Type II secretion system protein H (General secretion pathway protein H)	nD1	46-185	e4dq9B1	274.1	Pili subunits	274.1.1	Pili subunits
VP0658	Q87RW8	0.243	Pilus assembly protein PilW	nD2	36-208	e5g24A1	274.1	Pili subunits	274.1.1	Pili subunits
VP0659	Q87RW7	0.513	Type 4 fimbrial biogenesis protein PilX N-terminal domain-containing protein	nD1	6-110	e3ci0K3	274.1	Pili subunits	274.1.1	Pili subunits
VP0666	Q87RW0	0.052	Phosphoribosylformylglycinamidine synthase (FGAM synthase) (FGAMS) (EC 6.3.5.3) (Formylglycinamide ribonucleotide amidotransferase) (FGAR amidotransferase) (FGAR-AT)	nD1	1-150	e6jt7A5	304.100	PurS-like	304.100.1	PurS-like
				nD2	156-220	e4lgyA1	103.6	FGAM synthase PurL, linker domain	103.6.1	FGAM synthase PurL, linker domain
				nD3	221-425	e3viuA16	301.2	PurM N-terminal domain-like	301.2.1	PurM N-terminal domain-like
				nD4	426-615	e4lgyA4	304.111	PurM C-terminal domain-like	304.111.1	PurM C-terminal domain-like
				nD5	616-815	e3fd5B4	301.2	PurM N-terminal domain-like	301.2.1	PurM N-terminal domain-like
				nD6	816-1025	e4lgyA4	304.111	PurM C-terminal domain-like	304.111.1	PurM C-terminal domain-like
				nD7	1026-1300	e6jt7A3	2007.1	Class I glutamine amidotransferase-like	2007.1.1	Class I glutamine amidotransferase-like
VP0712	Q87RR5	0.058	Lipoprotein	no confident domain assignment
VP0736	Q87RP1	0.052	Uncharacterized protein	no confident domain assignment
VP0807	Q87RI7	0.059	Uncharacterized protein	no confident domain assignment
VP0840	Q87RF7	0.051	Type II citrate synthase	nD1	1-250	e6wxxC2	2008.1	Restriction endonuclease-like	2008.1.1	Restriction endonuclease-like
VP0880	Q87RB7	0.348	HNH nuclease domain-containing protein	nD1	6-215	e5wmmA3	2003.1	Rossmann-related	2003.1.5	S-adenosyl-L-methionine-dependent methyltransferases
				nD3	426-563	e1e7lA2	378.1	His-Me finger endonucleases	378.1.1	His-Me finger endonucleases
VP0913	Q87R84	0.056	Uncharacterized protein	no confident domain assignment
VP0929	Q87R69	0.062	2-succinyl-5-enolpyruvyl-6-hydroxy-3-cyclohexene-1-carboxylate synthase (SEPHCHC synthase) (EC 2.2.1.9) (Menaquinone biosynthesis protein MenD)	nD1	6-215	e5ej8E2	7574.1	Thiamin diphosphate-binding fold (THDP-binding)	7574.1.1	Thiamin diphosphate-binding fold (THDP-binding)
				nD2	216-375	e5ej8E3	2003.1	Rossmann-related	2003.1.4	DHS-like NAD/FAD-binding domain
				nD3	381-570	e5ej8E1	7574.1	Thiamin diphosphate-binding fold (THDP-binding)	7574.1.1	Thiamin diphosphate-binding fold (THDP-binding)
VP0943	Q87R55	0.057	Uncharacterized protein	no confident domain assignment
VP0996	Q87R02	0.413	Putative 54 kDa polar flagellar sheath protein A	nD2	166-250	e4q1zA1	11.1	Immunoglobulin-related	11.1.4	Prealbumin-like
				nD3	36-45,71-155,341-460,476-485	e2zyrA1	11.1	Immunoglobulin-related	11.1.4	Prealbumin-like
				nD4	251-340,466-475	e2zyrA1	11.1	Immunoglobulin-related	11.1.4	Prealbumin-like
VP1008	Q87QZ0	0.233	Putative outer membrane porin protein locus of qsr prophage	nD1	46-359	e6ehbC1	5084.5	Porins	5084.5.1	Porin
VP1009	Q87QY9	0.208	UPF0319 protein VP1009	no confident domain assignment
VP1049	Q87QV0	0.11	Methyl-accepting chemotaxis protein	no confident domain assignment
VP1097	Q87QQ2	0.054	Putative ATP-dependent dsDNA exonuclease SbcC	no confident domain assignment
VP1098	Q87QQ1	0.062	Putative phospholipase C	nD1	21-165	e7ekzA1	11.8	Osmotin-like	11.8.1	Osmotin-like
				nD2	171-440	e2uyrX1	246.3	DNase I-like	246.3.1	DNase I-like
VP1107	Q87QP2	0.058	Replication-associated recombination protein A	nD1	6-165	e3pvsD7	2004.1	P-loop domains-related	2004.1.1	P-loop containing nucleoside triphosphate hydrolases
				nD2	166-255	e3pvsD8	148.1	Histone-related	148.1.3	AAA+ ATPase lid domain
				nD3	256-449	e3pvsD6	138.1	DNA polymerase III clamp loader subunits, C-terminal domain	138.1.1	DNA polymerase III clamp loader subunits, C-terminal domain
VP1109	Q87QP0	0.654	Peptidoglycan binding-like domain-containing protein	nD1	41-135	e5bmqA2	144.1	PGBD-like	144.1.1	PGBD-like
				nD2	141-328	e7rgrB1	235.1	Lysozyme-like	235.1.1	Lysozyme-like
VP1110	Q87QN9	0.585	ATPase	no confident domain assignment
VP1111	Q87QN8	0.055	Putative zinc-finger containing protein	no confident domain assignment
VP1207	Q87QE2	0.356	UDP-sugar hydrolase	nD1	26-365	e1ho5A2	246.2	Metallo-dependent phosphatases	246.2.1	Metallo-dependent phosphatases
				nD2	366-550	e2z1aA1	805.1	5'-nucleotidase (syn. UDP-sugar hydrolase), C-terminal domain	805.1.1	5'-nucleotidase (syn. UDP-sugar hydrolase), C-terminal domain
VP1208	Q87QE1	0.055	Putative amino group acetyl transferase	nD2	76-230	e3ec4A1	213.1	Acyl-CoA N-acyltransferases (Nat)	213.1.1	Acyl-CoA N-acyltransferases (Nat)
VP1223	Q87QC6	0.089	NAD(P)-binding domain-containing protein	nD1	1-325	e1gy8A1	2003.1	Rossmann-related	2003.1.1	NAD(P)-binding Rossmann-fold domains
				nD2	326-485	e5woxA1	331.3	Bet v1-like	331.3.1	Bet v1-like
VP1248	Q87QA2	0.057	Probable D-serine dehydratase (EC 4.3.1.18) (D-serine deaminase) (DSD)	nD1	6-245	e3ss7X2	2003.4	Tryptophan synthase beta subunit-like PLP-dependent enzymes	2003.4.1	Tryptophan synthase beta subunit-like PLP-dependent enzymes
				nD2	246-440	e3ss7X1	2003.4	Tryptophan synthase beta subunit-like PLP-dependent enzymes	2003.4.1	Tryptophan synthase beta subunit-like PLP-dependent enzymes
VP1275	Q87Q75	0.051	Formimidoylglutamase (EC 3.5.3.8) (Formiminoglutamase) (Formiminoglutamate hydrolase)	nD1	11-335	e1xfkA1	2006.1	HAD domain-related	2006.1.5	Arginase/deacetylase
VP1309	Q87Q41	0.096	Uncharacterized protein	no confident domain assignment
VP1318	Q87Q32	0.304	Putative flippase	nD1	6-215	e3vvsA2	1075.5	Multidrug and toxic compound extrusion (MATE) transporter	1075.5.1	Multidrug and toxic compound extrusion (MATE) transporter
				nD2	231-495	e6nc9A2	1075.5	Multidrug and toxic compound extrusion (MATE) transporter	1075.5.1	Multidrug and toxic compound extrusion (MATE) transporter
VP1319	Q87Q31	0.307	Polysaccharide pyruvyl transferase domain-containing protein	nD1	1-50,76-195	e6ldqC1	7512.1	UDP-Glycosyltransferase/glycogen phosphorylase	7512.1.1	UDP-Glycosyltransferase/glycogen phosphorylase
				nD2	196-370	e3q3eA5	7512.1	UDP-Glycosyltransferase/glycogen phosphorylase	7512.1.1	UDP-Glycosyltransferase/glycogen phosphorylase
VP1320	Q87Q30	0.251	Ribitol-5-phosphate cytidylyltransferase (EC 2.7.7.40)	nD1	1-238	e6xhqA1	7516.1	Nucleotide-diphospho-sugar transferases	7516.1.1	Nucleotide-diphospho-sugar transferases
VP1321	Q87Q29	0.256	Putative dTDP-glucose 4-6-dehydratase	nD1	1-348	e6h0nB1	2003.1	Rossmann-related	2003.1.1	NAD(P)-binding Rossmann-fold domains
VP1322	Q87Q28	0.298	Putative LicD1 protein	nD1	1-145,176-250	e6l7tC2	316.1	Nucleotidyltransferase	316.1.1	Nucleotidyltransferase
VP1355	Q87PZ5	0.15	DUF4056 domain-containing protein	no confident domain assignment
VP1356	Q87PZ4	0.137	Bacterial surface antigen (D15) domain-containing protein	nD1	61-393	e4c00A4	5084.5	Porins	5084.5.1	Porin
VP1357	Q87PZ3	0.147	Lipoprotein	no confident domain assignment
VP1358	Q87PZ2	0.179	FUSC family protein	nD1	156-270	e7nhp11	601.37	Photosystem II lipoprotein Psb27	601.37.1	Photosystem II lipoprotein Psb27
VP1359	Q87PZ1	0.075	RND efflux pump membrane fusion protein barrel-sandwich domain-containing protein	nD2	41-75,151-185	e4tkoB2	325.1	alpha/beta-Hammerhead/Barrel-sandwich hybrid	325.1.7	Single hybrid motif
				nD4	186-285	e4tkoB1	1.1	RIFT-related	1.1.7	Alanine racemase-C
VP1360	Q87PZ0	0.07	DUF1656 domain-containing protein	no confident domain assignment
VP1361	Q87PY8	0.713	Intermembrane phospholipid transport system permease protein MlaE	nD1	6-95	e7lhvA2	2496.1	SpoIIaa-like	2496.1.1	SpoIIaa-like
				nD3	141-350	e6mjpF2	1075.1	Type II ABC exporter transmembrane domain-related	1075.1.1	ABCG5/ABCG8 transmembrane domain
VP1363	Q87PY7	0.572	ABC transporter, ATP-binding protein	nD1	11-268	e4fwiB1	2004.1	P-loop domains-related	2004.1.1	P-loop containing nucleoside triphosphate hydrolases
VP1364	Q87PY6	0.745	Possible ABC transport system periplasmic substrate-binding protein	nD2	36-180	e7d06K1	1.1	RIFT-related	1.1.16	Mammalian cell entry (MCE) domain
				nD3	181-315	e6kosA1	605.1	Homodimeric domain of signal transducing histidine kinase	605.1.1	Homodimeric domain of signal transducing histidine kinase
VP1365	Q87PY5	0.722	Putative M20/M25/M40 family peptidase	nD1	41-250,411-509	e2zofA2	2011.1	Zn-dependent exopeptidases	2011.1.1	Zn-dependent exopeptidases
				nD2	251-315,336-410	e3pfeA1	304.25	Bacterial exopeptidase dimerisation domain	304.25.1	Bacterial exopeptidase dimerisation domain
VP1366	Q87PY4	0.176	pyridoxal kinase (EC 2.7.1.35)	nD1	1-283	e5b6aA1	2003.6	Ribokinase-like	2003.6.1	Ribokinase-like
VP1367	Q87PY3	0.129	Putative transcriptional regulator, LysR family	nD1	1-85	e4x6gD2	101.1	HTH	101.1.2	winged
				nD2	91-295	e4x6gE2	7523.1	Periplasmic binding protein-like II	7523.1.1	Periplasmic binding protein-like II
VP1368	Q87PY2	0.242	Methyltransferase domain-containing protein	nD1	1-210	e4pneB1	2003.1	Rossmann-related	2003.1.5	S-adenosyl-L-methionine-dependent methyltransferases
VP1369	Q87PY1	0.052	Uncharacterized protein	no confident domain assignment
VP1370	Q87PY0	0.136	ABM domain-containing protein	nD1	1-95	e6qpaT2	304.4	Dimeric alpha+beta barrel	304.4.1	Dimeric alpha+beta barrel
VP1385	Q87PW5	0.218	Uncharacterized protein	nD1	71-165	e6ue4B2	3953.1	Csd3 N-terminal domain	3953.1.1	Csd3 N-terminal domain
				nD2	166-324	e6ue4B1	325.1	alpha/beta-Hammerhead/Barrel-sandwich hybrid	325.1.6	Duplicated hybrid motif
VP1425	Q87PS6	0.053	Putative alcohol dehydrogenase	nD1	1-195	e3owoA2	2007.1	Class I glutamine amidotransferase-like	2007.1.7	Rossmann-like domain in dehydroquinate synthase-like enzymes
				nD2	196-395	e3bfjT1	4002.1	alpha-helical domain in dehydroquinate synthase-like enzymes	4002.1.1	alpha-helical domain in dehydroquinate synthase-like enzymes
VP1474	Q87PM7	0.057	Putative capsule transport protein, OtnA protein	nD1	31-100	e2j58E2	6016.1	Domain 1 of outer membrane lipoprotein Wza	6016.1.1	Domain 1 of outer membrane lipoprotein Wza
				nD2	101-180	e2j58E1	221.1	Ubiquitin-related	221.1.4	Nqo1 middle domain-like
				nD3	211-290	e2j58E1	221.1	Ubiquitin-related	221.1.4	Nqo1 middle domain-like
				nD4	296-390	e2j58E4	221.1	Ubiquitin-related	221.1.4	Nqo1 middle domain-like
				nD5	396-475	e2j58E1	221.1	Ubiquitin-related	221.1.4	Nqo1 middle domain-like
				nD6	491-575	e3iam12	221.1	Ubiquitin-related	221.1.4	Nqo1 middle domain-like
				nD7	586-670	e2j58E4	221.1	Ubiquitin-related	221.1.4	Nqo1 middle domain-like
VP1487	Q87PL5	0.072	Putative MutT/nudix family protein	nD1	6-135	e6hixAj1	221.4	Nudix	221.4.1	Nudix
VP1488	Q87PL3	0.166	Uncharacterized protein	no confident domain assignment
VP1509	Q87PJ3	0.053	DUF3306 domain-containing protein	no confident domain assignment
VP1517	Q87PI5	0.148	Putative Rhs-family protein	no confident domain assignment
VP1518	Q87PI4	0.868	Knr4/Smi1-like domain-containing protein	nD1	6-123	e6qbrA1	4205.1	SMI1/KNR4-like	4205.1.1	SMI1/KNR4-like
VP1519	Q87PI3	0.136	Uncharacterized protein	no confident domain assignment
VP1520	Q87PI2	0.328	Uncharacterized protein	no confident domain assignment
VP1521	Q87PI1	0.326	Immunity 49 family protein	nD1	11-299	e4lctD1	109.4	ARM repeat	109.4.1	ARM repeat
VP1522	Q87PI0	0.344	Immunity 49 family protein	nD1	21-305	e6bcuB1	109.4	ARM repeat	109.4.1	ARM repeat
VP1530	Q87PH2	0.078	Proline and glycine rich transmembrane protein gene in bax	nD1	16-240	e3tx3A1	5076.2	Putative sulfate permease CysZ	5076.2.1	Putative sulfate permease CysZ
VP1532	Q87PH0	0.069	DUF2987 domain-containing protein	no confident domain assignment
VP1594	Q87PC3	0.265	Uncharacterized protein	no confident domain assignment
VP1630	Q87P88	0.214	Putative calcium-binding outer membrane-like protein	no confident domain assignment
VP1633	Q87P85	0.353	Putative RTX toxin	no confident domain assignment
VP1707	Q87P11	0.342	Uncharacterized protein	no confident domain assignment
VP1755	Q87NW3	0.057	histidine kinase (EC 2.7.13.3)	nD1	46-145	e1dowA1	601.1	alpha-catenin-related	601.1.1	alpha-catenin/vinculin
				nD3	151-290	e4akkA2	601.4	Histidine kinase associated sensor domains	601.4.1	Histidine kinase associated sensor domains
				nD5	391-460	e4kp4B1	605.1	Homodimeric domain of signal transducing histidine kinase	605.1.1	Homodimeric domain of signal transducing histidine kinase
				nD6	461-630	e1y8oA2	225.1	ATPase domain of HSP90 chaperone/DNA topoisomerase II/histidine kinase	225.1.1	ATPase domain of HSP90 chaperone/DNA topoisomerase II/histidine kinase
				nD7	631-765	e2v0nA2	2007.1	Class I glutamine amidotransferase-like	2007.1.3	CheY-like
				nD8	766-900	e2v0nA2	2007.1	Class I glutamine amidotransferase-like	2007.1.3	CheY-like
				nD9	921-1050	e2v0nA3	2007.1	Class I glutamine amidotransferase-like	2007.1.3	CheY-like
VP1765	Q87NV3	0.1	HTH araC/xylS-type domain-containing protein	nD1	1-170	e6p7rA1	10.12	Double-stranded beta-helix	10.12.1	Double-stranded beta-helix
				nD2	171-220	e5chhA2	101.1	HTH	101.1.1	tri-helical
				nD3	221-270	e3w6vA1	101.1	HTH	101.1.1	tri-helical
VP1766	Q87NV2	0.126	Putative alanyl-tRNA synthetase	nD1	1-85	e2e1bA1	1.1	RIFT-related	1.1.7	Alanine racemase-C
				nD2	86-213	e6vu9A3	309.1	LuxS, MPP, ThrRS/AlaRS common domain	309.1.2	ThrRS/AlaRS editing domain
VP1767	Q87NV1	0.116	BIG2 domain-containing protein	nD1	96-180	e6hhuA1	11.1	Immunoglobulin-related	11.1.1	Immunoglobulin/Fibronectin type III/E set domains/PapD-like
				nD2	186-270	e6hhuA1	11.1	Immunoglobulin-related	11.1.1	Immunoglobulin/Fibronectin type III/E set domains/PapD-like
				nD3	271-355	e6hhuA1	11.1	Immunoglobulin-related	11.1.1	Immunoglobulin/Fibronectin type III/E set domains/PapD-like
				nD4	356-440	e6hhuA1	11.1	Immunoglobulin-related	11.1.1	Immunoglobulin/Fibronectin type III/E set domains/PapD-like
				nD5	441-525	e6hhuA2	11.1	Immunoglobulin-related	11.1.1	Immunoglobulin/Fibronectin type III/E set domains/PapD-like
				nD6	546-730	e5n40A3	209.1	C-type lectin-like	209.1.1	C-type lectin-like
VP1776	Q87NU2	0.054	Aldehyde dehydrogenase	no confident domain assignment
VP1783	Q87NT5	0.053	Integral membrane protein	no confident domain assignment
VP1786	Q87NT2	0.246	VOC domain-containing protein	nD1	1-85	e4z04A1	211.1	Glyoxalase/Bleomycin resistance protein/Dihydroxybiphenyl dioxygenase	211.1.1	Glyoxalase/Bleomycin resistance protein/Dihydroxybiphenyl dioxygenase
VP1884	Q87NI4	0.063	Plasmid stabilization system protein	no confident domain assignment
VP1885	Q87NI3	0.059	Uncharacterized protein	nD1	6-40	e3kxeB1	4312.1	RelE-like	4312.1.1	RelE-like
VP1886	Q87NI2	0.62	Antitoxin	nD1	11-90	e2a6qC2	4267.1	YefM-like	4267.1.1	YefM-like
VP1888	Q87NI0	0.412	Uncharacterized protein	no confident domain assignment
VP1889	Q87NH9	0.117	Cold shock transcriptional regulator CspA	nD1	6-70	e3i2zB1	2.1	Nucleic acid-binding proteins	2.1.1	Nucleic acid-binding proteins
VP1890	Q87NH8	0.338	Ribonuclease R (RNase R) (EC 3.1.13.1)	nD1	21-80	e2lnbA1	101.1	HTH	101.1.2	winged
				nD2	81-150	e2ix1A2	2.1	Nucleic acid-binding proteins	2.1.1	Nucleic acid-binding proteins
				nD3	151-235	e5xguA2	2.1	Nucleic acid-binding proteins	2.1.1	Nucleic acid-binding proteins
				nD4	236-660	e5xguA4	2.9	RNB domain-like	2.9.1	RNB domain-like
				nD5	661-740	e5xguA3	2.1	Nucleic acid-binding proteins	2.1.1	Nucleic acid-binding proteins
VP1891	Q87NH7	0.285	Uncharacterized protein	nD1	21-85	e5hy3B1	3986.2	Antitoxin Dmd	3986.2.1	Antitoxin Dmd
VP1985	Q87N90	0.091	Protein kinase domain-containing protein	nD1	6-185	e1xeuA2	207.1	Leucine-rich repeats	207.1.1	Leucine-rich repeats
				nD2	186-395	e5yjzA1	206.1	Protein kinase/SAICAR synthase/ATP-grasp	206.1.1	Protein kinase
VP1993	Q87N82	0.075	Putative transcriptional regulator protein	nD1	1-190	e3mgkB1	2007.1	Class I glutamine amidotransferase-like	2007.1.1	Class I glutamine amidotransferase-like
				nD2	196-250	e6swiA1	101.1	HTH	101.1.1	tri-helical
				nD3	251-304	e6swiA2	101.1	HTH	101.1.1	tri-helical
VP1994	Q87N81	0.068	Putative isochorismatase-related protein	nD1	1-174	e6xjmD1	7561.1	Isochorismatase-like hydrolases	7561.1.1	Isochorismatase-like hydrolases
VP2000	Q87N75	0.219	Putative ribosomal-protein-alanine N-acetyltransferase	nD1	1-185	e3tcvB1	213.1	Acyl-CoA N-acyltransferases (Nat)	213.1.1	Acyl-CoA N-acyltransferases (Nat)
VP2001	Q87N74	0.188	N-acetyltransferase domain-containing protein	nD1	6-160	e2ozhA1	213.1	Acyl-CoA N-acyltransferases (Nat)	213.1.1	Acyl-CoA N-acyltransferases (Nat)
VP2002	Q87N73	0.19	Methyltransferase domain-containing protein	nD1	6-230	e3pfgA1	2003.1	Rossmann-related	2003.1.5	S-adenosyl-L-methionine-dependent methyltransferases
VP2003	Q87N72	0.338	Methyltransferase domain-containing protein	nD1	11-224	e6lyhA1	2003.1	Rossmann-related	2003.1.5	S-adenosyl-L-methionine-dependent methyltransferases
VP2101	Q87MX5	0.055	Uncharacterized protein	no confident domain assignment
VP2191	Q87MP0	0.108	AAA family ATPase	no confident domain assignment
VP2212	Q87ML9	0.053	Long-chain fatty acid transport protein	nD2	26-415	e3pgsA1	5084.5	Porins	5084.5.4	Outer membrane protein transport protein
VP2330	Q87MC6	0.776	Uncharacterized protein	no confident domain assignment
VP2345	Q87MB1	0.059	FAD:protein FMN transferase (EC 2.7.1.180) (Flavin transferase)	nD1	26-205	e6nxiA1	230.4	ApbE-like	230.4.1	ApbE-like
				nD2	211-334	e3pndC4	230.4	ApbE-like	230.4.1	ApbE-like
VP2359	Q87M98	0.399	DUF4397 domain-containing protein	nD1	6-140	e7pmyA3	11.1	Immunoglobulin-related	11.1.4	Prealbumin-like
VP2360	Q87M97	0.09	Lon N-terminal domain-containing protein	nD1	1-198	e7lpsE2	1.1	RIFT-related	1.1.9	PUA domain
VP2362	P59570	0.171	Outer membrane protein OmpK	nD1	21-265	e1tlyA1	5084.6	Tsx-like channel	5084.6.1	Tsx-like channel
VP2366	Q87M92	0.067	Putative GGDEF family protein	nD1	6-135	e4hh2D3	223.1	sensor domains	223.1.1	sensor domains
				nD2	141-300	e5xgbA2	304.48	Adenylyl and guanylyl cyclase catalytic domain-like	304.48.1	Adenylyl and guanylyl cyclase catalytic domain-like
VP2394	Q87M64	0.347	Sodium:galactoside symporter family protein	nD1	1-220	e7l17A1	5050.1	Major facilitator superfamily (MFS) general substrate transporter	5050.1.1	Major facilitator superfamily (MFS) general substrate transporter
				nD2	221-425	e7l17A2	5050.1	Major facilitator superfamily (MFS) general substrate transporter	5050.1.1	Major facilitator superfamily (MFS) general substrate transporter
VP2395	Q87M63	0.349	Glycoside hydrolase family 5 domain-containing protein	nD1	1-355	e6wgdB1	2002.1	TIM barrels	2002.1.1	TIM barrels
VP2396	Q87M62	0.29	LacI-family regulatory protein	nD1	6-50	e5yszA1	101.1	HTH	101.1.4	tetra-helical, lambda repressor-like
				nD2	51-160,296-320	e3mizA1	2007.1	Class I glutamine amidotransferase-like	2007.1.2	Periplasmic binding protein-like I
				nD3	161-295,321-335	e1jftA3	2007.1	Class I glutamine amidotransferase-like	2007.1.2	Periplasmic binding protein-like I
VP2408	Q87M50	0.073	Inositolphosphotransferase Aur1/Ipt1 domain-containing protein	nD1	11-365	e4px7A1	180.1	Acid phosphatase/Vanadium-dependent haloperoxidase	180.1.1	Acid phosphatase/Vanadium-dependent haloperoxidase
VP2409	Q87M49	0.058	Tetratricopeptide repeat protein	nD1	26-338	e1w3bA1	109.4	ARM repeat	109.4.1	ARM repeat
VP2410	Q87M48	0.103	Putative tight adherence TadC-related transmembrane protein	nD3	86-95,126-280	e6bs9A1	5060.2	Toxin coregulated pilus biosynthesis protein E cytoplasmic domain	5060.2.1	Toxin coregulated pilus biosynthesis protein E cytoplasmic domain
VP2411	Q87M47	0.068	Putative tight adherence TadB-related transmembrane protein	nD2	141-260	e3jc9Cb1	5060.2	Toxin coregulated pilus biosynthesis protein E cytoplasmic domain	5060.2.1	Toxin coregulated pilus biosynthesis protein E cytoplasmic domain
VP2413	Q87M45	0.076	Putative pilus assembly protein	nD1	6-145	e4jgiB1	2007.1	Class I glutamine amidotransferase-like	2007.1.3	CheY-like
				nD2	146-400	e3ea0B1	2004.1	P-loop domains-related	2004.1.1	P-loop containing nucleoside triphosphate hydrolases
VP2414	Q87M44	0.072	TadE-like protein	no confident domain assignment
VP2415	Q87M43	0.086	Uncharacterized protein	no confident domain assignment
VP2417	Q87M41	0.122	Putative Flp pilus-assembly TadG-like N-terminal domain-containing protein	nD2	51-170	e4ixjB1	274.1	Pili subunits	274.1.1	Pili subunits
VP2420	Q87M38	0.055	Putative pilus assembly protein	nD2	41-105	e3frnA3	70.3	SET domain-like	70.3.1	SET domain-like
				nD3	116-220	e4gqnB4	1.1	RIFT-related	1.1.7	Alanine racemase-C
VP2421	Q87M37	0.075	AAA+ ATPase domain-containing protein	nD1	21-115	e3bj6A1	101.1	HTH	101.1.2	winged
				nD2	11-20,121-355	e3dzdA1	2004.1	P-loop domains-related	2004.1.1	P-loop containing nucleoside triphosphate hydrolases
				nD3	356-435	e4xguB2	148.1	Histone-related	148.1.3	AAA+ ATPase lid domain
VP2422	Q87M36	0.087	Prepilin type IV endopeptidase peptidase domain-containing protein	no confident domain assignment
VP2423	Q87M35	0.101	Putative fimbrial protein	no confident domain assignment
VP2424	Q87M34	0.051	HTH araC/xylS-type domain-containing protein	nD1	11-130	e4qpjC1	2007.1	Class I glutamine amidotransferase-like	2007.1.3	CheY-like
				nD2	151-200	e3w6vA2	101.1	HTH	101.1.1	tri-helical
				nD3	201-250	e6swiA2	101.1	HTH	101.1.1	tri-helical
VP2523	Q87LT8	0.583	Type IV pilin PilA	nD1	36-139	e2hi2A1	274.1	Pili subunits	274.1.1	Pili subunits
VP2553	Q87LQ8	0.098	RNA polymerase sigma factor RpoS (Sigma S) (Sigma-38)	nD1	46-160	e6wmrZ1	142.1	Sigma2 domain of RNA polymerase sigma factors	142.1.1	Sigma2 domain of RNA polymerase sigma factors
				nD2	161-315	e6wmrZ2	101.1	HTH	101.1.1	tri-helical
VP2692	Q87LC0	0.65	DUF6701 domain-containing protein	no confident domain assignment
VP2693	Q87LB9	0.144	Putative MshP protein	nD1	41-144	e3ci0K3	274.1	Pili subunits	274.1.1	Pili subunits
VP2694	Q87LB8	0.13	Putative type IV prepilin, MshO	nD1	11-85,166-235	e3sokA1	274.1	Pili subunits	274.1.1	Pili subunits
				nD2	86-165	e1kzlA2	1.1	RIFT-related	1.1.7	Alanine racemase-C
VP2695	Q87LB7	0.203	Putative MSHA pilin protein MshD	nD2	36-180	e5bw0F1	274.1	Pili subunits	274.1.1	Pili subunits
VP2696	Q87LB6	0.219	Putative MSHA pilin protein MshC	nD1	41-160	e4dq9B1	274.1	Pili subunits	274.1.1	Pili subunits
VP2698	Q87LB4	0.502	Putative V10 pilin	no confident domain assignment
VP2719	Q87L93	0.076	Transposase	no confident domain assignment
VP2799	Q87L18	0.051	Extracellular nuclease-related protein	nD1	26-170	e2lllA1	11.1	Immunoglobulin-related	11.1.1	Immunoglobulin/Fibronectin type III/E set domains/PapD-like
				nD2	181-300	e3f8tA2	2.1	Nucleic acid-binding proteins	2.1.1	Nucleic acid-binding proteins
				nD3	301-360,381-460	e4joiC1	2.1	Nucleic acid-binding proteins	2.1.1	Nucleic acid-binding proteins
				nD4	361-380,461-733,756-845	e6rw0A1	246.3	DNase I-like	246.3.1	DNase I-like
				nD5	846-950	e4n0rA1	11.1	Immunoglobulin-related	11.1.1	Immunoglobulin/Fibronectin type III/E set domains/PapD-like
VP2827	Q87KZ7	0.075	Methyl-accepting chemotaxis protein	nD1	26-265	e6d8vA1	223.1	sensor domains	223.1.1	sensor domains
				nD2	6-25,266-295	e4cq4A1	3757.1	AF1503 pre-HAMP domain	3757.1.1	AF1503 pre-HAMP domain
				nD3	296-350	e4bivB1	4168.1	HAMP domain	4168.1.1	HAMP domain
VP2892	Q87KT4	0.805	Uncharacterized protein	no confident domain assignment
VP2911	Q87KR5	0.052	DNA-binding protein HU-2	nD1	1-55,76-90	e1huuB1	101.17	IHF-like DNA-binding proteins	101.17.1	IHF-like DNA-binding proteins
VP2929	Q87KP7	0.062	Hypothetcical protein	no confident domain assignment
VP2937	Q87KP0	0.079	Diphthamide synthase domain-containing protein	nD1	6-220	e2d13A1	2005.1	HUP domains	2005.1.1	HUP domains
VP2938	Q87KN9	0.137	Vitamin B12 transporter BtuB (Cobalamin receptor) (Outer membrane cobalamin translocator)	nD1	26-155	e2gufA1	3070.2	TonB-dependent receptor plug domain	3070.2.1	TonB-dependent receptor plug domain
				nD2	156-350,371-624	e4zgvB2	5084.5	Porins	5084.5.3	Ligand-gated protein channel
VP2963	Q87KL4	0.152	Uncharacterized protein	no confident domain assignment
VP2969	Q87KK8	0.086	protein-tyrosine-phosphatase (EC 3.1.3.48)	nD1	6-160	e1fq1A1	2007.2	Flavoproteins/Phosphotyrosine protein phosphatases-like	2007.2.3	(Phosphotyrosine protein) phosphatases II
VP2993	Q87KI4	0.232	Transposase	no confident domain assignment
VP3029	Q87KE7	0.241	Winged helix-turn helix domain-containing protein	nD1	1-50	e6l0oA1	101.1	HTH	101.1.2	winged
VP3050	Q87KC7	0.289	Uncharacterized protein	no confident domain assignment
VP3057	Q87KC0	0.233	ComM-related protein	nD1	1-100	e1xhkB1	212.1	Ribosomal protein S5 domain 2-like	212.1.1	Ribosomal protein S5 domain 2-like
				nD2	101-180	e4fw9A5	3010.1	C-terminal subdomain in Lon-related proteases catalytic domains	3010.1.1	C-terminal subdomain in Lon-related proteases catalytic domains
				nD3	186-420	e4zpxA1	2004.1	P-loop domains-related	2004.1.1	P-loop containing nucleoside triphosphate hydrolases
				nD4	426-500	e7plo34	148.1	Histone-related	148.1.3	AAA+ ATPase lid domain
VP3058	Q87KB9	0.051	Acetolactate synthase (EC 2.2.1.6)	nD1	1-175	e4rjjA2	7574.1	Thiamin diphosphate-binding fold (THDP-binding)	7574.1.1	Thiamin diphosphate-binding fold (THDP-binding)
				nD2	181-345	e7egvA1	2003.1	Rossmann-related	2003.1.4	DHS-like NAD/FAD-binding domain
				nD3	346-545	e7egvA2	7574.1	Thiamin diphosphate-binding fold (THDP-binding)	7574.1.1	Thiamin diphosphate-binding fold (THDP-binding)
VP3065	Q87KB2	0.061	Putative cyclohexadienyl dehydratase signal peptide protein	nD1	21-115,216-255	e4q0cC4	7523.1	Periplasmic binding protein-like II	7523.1.1	Periplasmic binding protein-like II
				nD2	116-215	e5kkwA1	7523.1	Periplasmic binding protein-like II	7523.1.1	Periplasmic binding protein-like II
VPA0026	Q87K72	0.055	Metallopeptidase DUF4344	nD1	21-250	e4arfA2	2498.1	Metalloproteases (zincins") catalytic domain"	2498.1.1	Metalloproteases (zincins") catalytic domain"
VPA0029	Q87K69	0.069	Uncharacterized protein	no confident domain assignment
VPA0074	Q87K24	0.066	Putative DNA polymerase III, epsilon subunit	nD1	26-235	e4rg8A1	2484.1	Ribonuclease H-like	2484.1.1	Ribonuclease H-like
VPA0076	Q87K22	0.063	Putative regulator	nD1	6-85	e5whmA2	101.1	HTH	101.1.2	winged
				nD2	86-265	e1yspA1	223.1	sensor domains	223.1.1	sensor domains
VPA0078	Q87K20	0.06	Putative membrane protein	nD1	6-170	e4qtnC1	6155.2	PnuC	6155.2.1	PnuC
VPA0079	Q87K19	0.06	Putative pectin degradation protein (Sugar phosphate isomerase family)	nD1	1-105	e5fpzA1	10.12	Double-stranded beta-helix	10.12.1	Double-stranded beta-helix
VPA0080	Q87K18	0.069	Putative sugar-phosphate isomerase	nD1	1-210	e4u8fB1	7560.1	Ribose/Galactose isomerase RpiB/AlsB	7560.1.1	Ribose/Galactose isomerase RpiB/AlsB
VPA0081	Q87K17	0.079	Uncharacterized protein	nD1	6-300	e7dwcB1	7579.1	alpha/beta-Hydrolases	7579.1.1	alpha/beta-Hydrolases
VPA0084	Q87K14	0.103	Putative transporter protein	nD1	6-490,526-560	e7vsiA1	5051.1	Sodium:neurotransmitter symporter family (SNF)-like	5051.1.1	Sodium:neurotransmitter symporter family (SNF)-like
VPA0085	Q87K13	0.067	Putative exported protein	nD1	21-225	e2wjqA1	5084.5	Porins	5084.5.1	Porin
VPA0086	Q87K12	0.087	Putative exopolygalacturonate lyase	nD1	21-290	e3mepA1	10.1	Concanavalin A-like	10.1.1	Concanavalin A-like lectins/glucanases
				nD2	291-390	e7kgzB3	11.1	Immunoglobulin-related	11.1.1	Immunoglobulin/Fibronectin type III/E set domains/PapD-like
				nD3	381-740	e1ru4A1	207.2	Pectin lyase-like	207.2.1	Pectin lyase-like
VPA0087	Q87K11	0.075	Putative transporter	nD1	1-445,466-510,526-535,561-570	e7vsiA1	5051.1	Sodium:neurotransmitter symporter family (SNF)-like	5051.1.1	Sodium:neurotransmitter symporter family (SNF)-like
VPA0088	Q87K10	0.068	Oligogalacturonate lyase	nD1	6-385	e3c5mB1	5.1	beta-propeller	5.1.3	6-bladed
VPA0105	Q87JZ3	0.053	Putative transcriptional regulator, LysR family	nD1	1-75	e3fxqB1	101.1	HTH	101.1.2	winged
				nD2	81-145,246-275	e4y0mB1	7523.1	Periplasmic binding protein-like II	7523.1.1	Periplasmic binding protein-like II
				nD3	146-245	e4x6gE2	7523.1	Periplasmic binding protein-like II	7523.1.1	Periplasmic binding protein-like II
VPA0106	Q87JZ2	0.072	DUF1254 domain-containing protein	nD1	13-195	e3u07B2	10.18	VPA0735-like	10.18.1	VPA0735-like
				nD2	201-435	e3u07B1	10.18	VPA0735-like	10.18.1	VPA0735-like
VPA0110	Q87JY8	0.161	Putative phosphatase	nD1	1-235	e2nyvA1	2006.1	HAD domain-related	2006.1.1	HAD-like
VPA0135	Q87JW3	0.053	Putative ABC transporter, ATP-binding protein	nD1	6-245	e6hzmB2	2004.1	P-loop domains-related	2004.1.1	P-loop containing nucleoside triphosphate hydrolases
VPA0166	Q87JT2	0.101	Putative outer membrane protein	nD1	16-349	e6zhpB1	5084.5	Porins	5084.5.1	Porin
VPA0176	Q87JS2	0.126	Uncharacterized protein	nD1	16-75	e6sdkA1	101.1	HTH	101.1.1	tri-helical
VPA0203	Q87JP5	0.065	Cryptochrome DASH	nD1	1-185	e2vtbA6	2005.1	HUP domains	2005.1.1	HUP domains
				nD2	186-433	e4cdnA1	182.1	Cryptochrome/photolyase FAD-binding domain-related	182.1.1	Cryptochrome/photolyase FAD-binding domain
VPA0211	Q87JN7	0.067	Outer membrane receptor protein	nD1	51-289	e5o65B1	5084.1	OMPA-like	5084.1.1	OMPA-like
VPA0213	Q87JN5	0.08	C factor cell-cell signaling protein	nD1	21-70	e2lsmA1	4076.3	GINS/PriA/YqbF domain	4076.3.1	GINS/PriA/YqbF domain
VPA0222	Q87JM6	0.055	Putative long-chain fatty acid transport protein	nD1	31-85,131-165,181-215,246-453	e3pgsA1	5084.5	Porins	5084.5.4	Outer membrane protein transport protein
VPA0223	Q87JM5	0.074	Putative HlyD family secretion protein	nD1	91-180	e4dk0A2	5086.1	helical hairpin of HlyD-like secretion proteins	5086.1.1	helical hairpin of HlyD-like secretion proteins
				nD2	56-90,181-215	e3fppB1	325.1	alpha/beta-Hammerhead/Barrel-sandwich hybrid	325.1.7	Single hybrid motif
				nD3	41-55,216-310	e3fppB2	1.1	RIFT-related	1.1.7	Alanine racemase-C
				nD4	31-40,311-380	e5nikD2	1.1	RIFT-related	1.1.7	Alanine racemase-C
VPA0224	Q87JM4	0.082	Macrolide export ATP-binding/permease protein MacB (EC 7.6.2.-)	nD1	1-240	e5gkoA1	2004.1	P-loop domains-related	2004.1.1	P-loop containing nucleoside triphosphate hydrolases
				nD2	306-360,476-520	e5nikK4	304.128	ferredoxin-like domain in periplasmic region of MacB	304.128.1	ferredoxin-like domain in periplasmic region of MacB
				nD3	361-475	e5gkoA3	1.1	RIFT-related	1.1.2	double psi
				nD4	256-305,521-654	e5xu1S3	1075.1	Type II ABC exporter transmembrane domain-related	1075.1.2	MacB transmembrane domain
VPA0225	Q87JM3	0.08	Putative efflux pump channel protein	nD1	31-460	e3pikA1	5085.1	Outer membrane efflux proteins (OEP)	5085.1.1	Outer membrane efflux proteins (OEP)
VPA0237	Q87JL2	0.055	N-acetyltransferase domain-containing protein	nD1	1-135	e2jdcA1	213.1	Acyl-CoA N-acyltransferases (Nat)	213.1.1	Acyl-CoA N-acyltransferases (Nat)
VPA0282	Q87JH1	0.131	LruC domain-containing protein	nD2	256-555	e3oqqA2	3342.1	C-terminal domain in a putative lipoprotein BACOVA_00967	3342.1.1	C-terminal domain in a putative lipoprotein BACOVA_00967
VPA0283	Q87JH0	0.147	Lipoprotein	nD1	51-154	e2zyrA1	11.1	Immunoglobulin-related	11.1.4	Prealbumin-like
VPA0289	Q87JG4	0.052	Threonine efflux protein	nD1	6-200	e5vkvA1	1079.1	Transmembrane reductase CcdA	1079.1.1	Transmembrane reductase CcdA
VPA0299	Q87JF4	0.282	Putative transcription regulator protein	nD1	6-90	e2esnA1	101.1	HTH	101.1.2	winged
				nD2	91-180,286-315	e6m5fD1	7523.1	Periplasmic binding protein-like II	7523.1.1	Periplasmic binding protein-like II
				nD3	181-285	e4x6gE2	7523.1	Periplasmic binding protein-like II	7523.1.1	Periplasmic binding protein-like II
VPA0300	Q87JF3	0.462	Hypothetical signal peptide protein	nD1	36-245	e3vb9B4	10.18	VPA0735-like	10.18.1	VPA0735-like
				nD2	246-315,321-495	e3vb9B3	10.18	VPA0735-like	10.18.1	VPA0735-like
VPA0305	Q87JE8	0.053	Catalase (EC 1.11.1.6)	nD1	21-430	e4aj9C4	4028.1	Barrel domain in heme-dependent catalases	4028.1.1	Barrel domain in heme-dependent catalases
				nD2	431-500	e1m7sD3	4048.1	Second alpha-helical domain in heme-dependent catalases	4048.1.1	Second alpha-helical domain in heme-dependent catalases
VPA0306	Q87JE7	0.055	AnkB protein	nD1	21-155	e5h2aA1	109.3	Ankyrin repeat	109.3.1	Ankyrin repeat
VPA0313	Q87JE0	0.335	Methyltransferase type 11 domain-containing protein	nD1	6-255	e5yf0B1	2003.1	Rossmann-related	2003.1.5	S-adenosyl-L-methionine-dependent methyltransferases
VPA0346	Q87JA7	0.082	Secreted protein	no confident domain assignment
VPA0347	Q87JA6	0.597	Uncharacterized protein	nD1	107-190	e1wmiC1	4312.1	RelE-like	4312.1.1	RelE-like
				nD2	201-460	e4oyyI1	7579.1	alpha/beta-Hydrolases	7579.1.1	alpha/beta-Hydrolases
VPA0348	Q87JA5	0.571	Uncharacterized protein	nD1	91-250	e6e8aA1	881.1	Mog1p/PsbP-like	881.1.1	Mog1p/PsbP-like
VPA0381	Q87J72	0.056	Putative transcription regulator	nD1	6-205	e3iqbA1	873.1	H-NOX domain	873.1.1	H-NOX domain
				nD2	211-280	e3mn2A1	101.1	HTH	101.1.1	tri-helical
				nD3	281-330	e3w6vA1	101.1	HTH	101.1.1	tri-helical
VPA0382	Q87J71	0.059	Putative sorbitol-6-phosphate 2-dehydrogenase	nD1	1-250	e1geeB1	2003.1	Rossmann-related	2003.1.1	NAD(P)-binding Rossmann-fold domains
VPA0391	Q87J62	0.079	VOC domain-containing protein	nD1	1-65	e6on3B2	211.1	Glyoxalase/Bleomycin resistance protein/Dihydroxybiphenyl dioxygenase	211.1.1	Glyoxalase/Bleomycin resistance protein/Dihydroxybiphenyl dioxygenase
				nD2	66-135	e3oajB2	211.1	Glyoxalase/Bleomycin resistance protein/Dihydroxybiphenyl dioxygenase	211.1.1	Glyoxalase/Bleomycin resistance protein/Dihydroxybiphenyl dioxygenase
VPA0392	Q87J61	0.299	Thaumarchaeal output domain-containing protein	nD1	11-180,286-305	e5trdA2	101.1	HTH	101.1.2	winged
				nD2	211-250	e6htjA2	375.1	Rubredoxin-related	375.1.1	Rubredoxin-related
				nD3	181-210,251-285	e2fiyA1	375.1	Rubredoxin-related	375.1.1	Rubredoxin-related
				nD4	311-458	e3i5cB1	304.48	Adenylyl and guanylyl cyclase catalytic domain-like	304.48.1	Adenylyl and guanylyl cyclase catalytic domain-like
VPA0393	Q87J60	0.374	N-acetylglucosaminyltransferase	nD1	31-420	e4p02A1	7516.1	Nucleotide-diphospho-sugar transferases	7516.1.1	Nucleotide-diphospho-sugar transferases
VPA0394	Q87J59	0.277	RND efflux pump membrane fusion protein barrel-sandwich domain-containing protein	nD2	71-105,226-260	e4tkoB2	325.1	alpha/beta-Hammerhead/Barrel-sandwich hybrid	325.1.7	Single hybrid motif
				nD3	106-120,126-225	e4dk1B4	5086.1	helical hairpin of HlyD-like secretion proteins	5086.1.1	helical hairpin of HlyD-like secretion proteins
				nD4	56-70,261-345	e3lnnA2	1.1	RIFT-related	1.1.7	Alanine racemase-C
VPA0478	Q87IX8	0.05	Putative oxidoreductase	nD1	1-225	e6y9bA1	129.1	6-phosphogluconate dehydrogenase C-terminal domain-like	129.1.1	6-phosphogluconate dehydrogenase C-terminal domain-like
				nD2	226-325	e2b5oB1	1.1	RIFT-related	1.1.7	Alanine racemase-C
				nD3	326-450	e5o0xA2	7514.1	Ferredoxin reductase-like, C-terminal NADP-linked domain	7514.1.1	Ferredoxin reductase-like, C-terminal NADP-linked domain
VPA0480	Q87IX6	0.072	Putative cation efflux system transmembrane protein	nD1	41-135	e4dntA2	304.28	Ferredoxin domains in multidrug efflux transporter	304.28.1	Multidrug efflux transporter AcrB pore domain
				nD2	186-215,236-270	e7kf7A2	304.28	Ferredoxin domains in multidrug efflux transporter	304.28.2	Multidrug efflux transporter AcrB TolC docking domain
				nD3	136-185,271-325	e4dntA6	304.28	Ferredoxin domains in multidrug efflux transporter	304.28.1	Multidrug efflux transporter AcrB pore domain
				nD4	1-40,326-510	e5khsB1	5067.1	Multidrug efflux transporter AcrB transmembrane domain	5067.1.1	Multidrug efflux transporter AcrB transmembrane domain
				nD5	556-670	e4dntA3	304.28	Ferredoxin domains in multidrug efflux transporter	304.28.1	Multidrug efflux transporter AcrB pore domain
				nD6	716-800	e4k0eA8	304.28	Ferredoxin domains in multidrug efflux transporter	304.28.2	Multidrug efflux transporter AcrB TolC docking domain
				nD7	671-715,801-855	e7kf7A5	304.28	Ferredoxin domains in multidrug efflux transporter	304.28.1	Multidrug efflux transporter AcrB pore domain
				nD8	511-555,856-1040	e6m49B1	5067.1	Multidrug efflux transporter AcrB transmembrane domain	5067.1.1	Multidrug efflux transporter AcrB transmembrane domain
VPA0481	Q87IX5	0.063	Putative cation efflux system transmembrane protein	nD1	166-210	e3ne5C4	6119.1	Helical bundle domain in CusB	6119.1.1	Helical bundle domain in CusB
				nD2	126-165,211-250	e3lnnB3	325.1	alpha/beta-Hammerhead/Barrel-sandwich hybrid	325.1.7	Single hybrid motif
				nD3	111-125,251-330	e3lnnA2	1.1	RIFT-related	1.1.7	Alanine racemase-C
				nD4	91-110,331-410	e3ne5C2	1.1	RIFT-related	1.1.7	Alanine racemase-C
				nD5	416-490	e3e6zX1	2.1	Nucleic acid-binding proteins	2.1.1	Nucleic acid-binding proteins
				nD6	496-570	e3e6zX1	2.1	Nucleic acid-binding proteins	2.1.1	Nucleic acid-binding proteins
VPA0484	Q87IX2	0.061	Uncharacterized protein	no confident domain assignment
VPA0506	Q87IV0	0.061	Uncharacterized protein	no confident domain assignment
VPA0518	Q87IT8	0.065	GGDEF family protein	nD1	1-170	e1ykdA10	223.1	sensor domains	223.1.1	sensor domains
				nD2	171-335	e3pjxA1	304.48	Adenylyl and guanylyl cyclase catalytic domain-like	304.48.1	Adenylyl and guanylyl cyclase catalytic domain-like
				nD3	336-600	e5m3cA2	2002.5	EAL domain	2002.5.1	EAL domain
VPA0527	Q87IS9	0.097	Outer membrane protein N, non-specific porin	nD1	6-349	e6v78B1	5084.5	Porins	5084.5.1	Porin
VPA0531	Q87IS5	0.073	Transcriptional regulator, AraC/XylS family	nD1	11-175	e6nwoD1	10.12	Double-stranded beta-helix	10.12.1	Double-stranded beta-helix
				nD2	176-275	e6swiA1	101.1	HTH	101.1.1	tri-helical
VPA0553	Q87IQ3	0.057	Alternative ribosome-rescue factor A	no confident domain assignment
VPA0554	Q87IQ2	0.237	Methyl-accepting chemotaxis protein	nD1	6-130	e3ewkA2	223.1	sensor domains	223.1.1	sensor domains
				nD2	131-275	e3rtyE5	223.1	sensor domains	223.1.1	sensor domains
VPA0599	Q87IK7	0.105	Putative LysR-family transcriptional regulator	nD1	16-105	e2esnA1	101.1	HTH	101.1.2	winged
				nD2	106-170,271-305	e5y2vA1	7523.1	Periplasmic binding protein-like II	7523.1.1	Periplasmic binding protein-like II
				nD3	171-270	e4x6gE2	7523.1	Periplasmic binding protein-like II	7523.1.1	Periplasmic binding protein-like II
VPA0600	Q87IK6	0.135	Putative arylsulfatase AtsD	nD1	58-605	e7allAAA1	7515.1	Alkaline phosphatase-like	7515.1.1	Alkaline phosphatase-like
				nD2	611-789	e5fraA1	10.1	Concanavalin A-like	10.1.1	Concanavalin A-like lectins/glucanases
VPA0601	Q87IK5	0.1	Putative arylsulfatase regulator	nD1	11-400	e4k38A1	2002.1	TIM barrels	2002.1.1	TIM barrels
VPA0602	Q87IK4	0.097	Putative transcription activator NahR	nD1	6-90	e2esnA1	101.1	HTH	101.1.2	winged
				nD2	91-320	e4x6gE2	7523.1	Periplasmic binding protein-like II	7523.1.1	Periplasmic binding protein-like II
VPA0612	Q87IJ4	0.05	Putative chemotaxis transducer	nD1	6-135	e6hmjA1	223.1	sensor domains	223.1.1	sensor domains
				nD2	141-270	e6hmjA1	223.1	sensor domains	223.1.1	sensor domains
VPA0623	Q87II3	0.053	Putative enoyl-CoA hydratase/isomerase	nD1	6-260	e3kqfC1	2486.1	ClpP/crotonase	2486.1.1	ClpP/crotonase
VPA0632	Q87IH4	0.283	Chalcone isomerase domain-containing protein	no confident domain assignment
VPA0640	Q87IG6	0.099	Putative protocatechuate 3,4-dioxygenase beta chain protein	nD1	26-190	e3n9tA1	11.1	Immunoglobulin-related	11.1.4	Prealbumin-like
VPA0653	Q87IF2	0.051	Uncharacterized protein	no confident domain assignment
VPA0668	Q87ID8	0.158	RTX toxin	no confident domain assignment
VPA0709	Q87I97	0.078	HAD superfamily hydrolase	nD1	1-205	e5ai4A1	2006.1	HAD domain-related	2006.1.1	HAD-like
VPA0713	Q87I93	0.12	EAL domain-containing protein	nD1	1-248	e6hq7A1	2002.5	EAL domain	2002.5.1	EAL domain
VPA0714	Q87I92	0.078	microbial collagenase (EC 3.4.24.3)	nD1	46-330	e2y3uA1	109.4	ARM repeat	109.4.1	ARM repeat
				nD2	331-590	e4ar9A1	2498.1	Metalloproteases (zincins") catalytic domain"	2498.1.1	Metalloproteases (zincins") catalytic domain"
				nD3	601-705	e2luwA1	10.1	Concanavalin A-like	10.1.2	Galactose-binding domain-like
VPA0715	Q87I91	0.118	Peptidase M6-like domain-containing protein	nD2	146-380	e4yu6A1	2498.1	Metalloproteases (zincins") catalytic domain"	2498.1.1	Metalloproteases (zincins") catalytic domain"
				nD3	381-525	e4yu6A3	5090.2	Immune inhibitor A metallopeptidase C-terminal domain	5090.2.1	Immune inhibitor A metallopeptidase C-terminal domain
				nD4	526-695	e4ci7B2	10.1	Concanavalin A-like	10.1.2	Galactose-binding domain-like
				nD5	696-790	e4aqoA1	11.1	Immunoglobulin-related	11.1.1	Immunoglobulin/Fibronectin type III/E set domains/PapD-like
				nD6	796-875	e4m00A4	11.1	Immunoglobulin-related	11.1.1	Immunoglobulin/Fibronectin type III/E set domains/PapD-like
				nD7	881-975	e4r84A1	11.1	Immunoglobulin-related	11.1.1	Immunoglobulin/Fibronectin type III/E set domains/PapD-like
VPA0716	Q87I90	0.111	Putative transcriptional regulator protein	nD1	6-205	e3er6F1	2007.1	Class I glutamine amidotransferase-like	2007.1.1	Class I glutamine amidotransferase-like
				nD2	206-270	e3mn2A1	101.1	HTH	101.1.1	tri-helical
				nD3	271-320	e6swiA2	101.1	HTH	101.1.1	tri-helical
VPA0717	Q87I89	0.103	Putative transcriptional regulator, LysR family	nD1	1-85	e4x6gD2	101.1	HTH	101.1.2	winged
				nD2	86-290	e7dmwC1	7523.1	Periplasmic binding protein-like II	7523.1.1	Periplasmic binding protein-like II
VPA0718	Q87I88	0.11	Putative membrane protein	no confident domain assignment
VPA0719	Q87I87	0.185	Uncharacterized protein	no confident domain assignment
VPA0720	Q87I86	0.1	Pilus assembly protein CpaB	nD1	41-110	e3uplA3	70.3	SET domain-like	70.3.1	SET domain-like
				nD2	111-225	e5iw7A2	1.1	RIFT-related	1.1.7	Alanine racemase-C
VPA0721	Q87I85	0.084	Rough colony protein RcpA	nD1	26-95	e1f1sA1	11.1	Immunoglobulin-related	11.1.1	Immunoglobulin/Fibronectin type III/E set domains/PapD-like
				nD2	96-150,176-185	e6xmvA2	3261.1	amino-terminal domain of OmpATb	3261.1.1	amino-terminal domain of OmpATb
				nD4	191-415	e6w6mK1	327.16	Ring-building motif II in type III secretion system	327.16.1	Ring-building motif II in type III secretion system
VPA0722	Q87I84	0.099	Lipoprotein	no confident domain assignment
VPA0723	Q87I83	0.099	Type II secretion protein	nD1	21-135	e3snkA1	2007.1	Class I glutamine amidotransferase-like	2007.1.3	CheY-like
				nD2	136-395	e3zq6D1	2004.1	P-loop domains-related	2004.1.1	P-loop containing nucleoside triphosphate hydrolases
VPA0724	Q87I82	0.053	TadA	nD1	6-415	e2pt7A1	2004.1	P-loop domains-related	2004.1.1	P-loop containing nucleoside triphosphate hydrolases
VPA0725	Q87I81	0.104	Putative TadB	nD2	111-195,201-225	e2vmaA1	5060.2	Toxin coregulated pilus biosynthesis protein E cytoplasmic domain	5060.2.1	Toxin coregulated pilus biosynthesis protein E cytoplasmic domain
VPA0726	Q87I80	0.111	Putative TadC	nD4	131-260	e3jc9Cb1	5060.2	Toxin coregulated pilus biosynthesis protein E cytoplasmic domain	5060.2.1	Toxin coregulated pilus biosynthesis protein E cytoplasmic domain
VPA0727	Q87I79	0.137	Putative nonspecific tight adherence protein TadD	nD1	6-230	e6vbv41	109.4	ARM repeat	109.4.1	ARM repeat
				nD2	276-360	e2lfvA1	304.14	Sporulation related repeat (SPOR)	304.14.1	Sporulation related repeat (SPOR)
VPA0728	Q87I78	0.112	TadE-like protein	no confident domain assignment
VPA0729	Q87I77	0.13	Pilus assembly protein TadF	nD1	36-195	e5g24A1	274.1	Pili subunits	274.1.1	Pili subunits
VPA0730	Q87I76	0.129	VWFA domain-containing protein	nD2	151-460	e2ww8A1	2006.1	HAD domain-related	2006.1.6	vWA-like
VPA0731	Q87I75	0.074	OmpA-like domain-containing protein	nD1	76-185	e3s0yA1	301.3	OmpA-like	301.3.1	OmpA-like
VPA0732	Q87I74	0.076	Chromosome segregation ATPase	nD1	31-165	e2f6mB1	192.15	Endosomal sorting complex assembly domains	192.15.1	Endosomal sorting complex assembly domains
VPA0733	Q87I73	0.102	Putative transcriptional regulator, LysR family	nD1	6-80	e2esnA1	101.1	HTH	101.1.2	winged
				nD2	81-280	e6g1bB1	7523.1	Periplasmic binding protein-like II	7523.1.1	Periplasmic binding protein-like II
VPA0734	Q87I72	0.096	Putative transcriptional regulator, LysR family	nD1	16-110	e2esnA1	101.1	HTH	101.1.2	winged
				nD2	111-190,301-330	e5y2vA1	7523.1	Periplasmic binding protein-like II	7523.1.1	Periplasmic binding protein-like II
				nD3	191-300	e4x6gE2	7523.1	Periplasmic binding protein-like II	7523.1.1	Periplasmic binding protein-like II
VPA0735	Q87I71	0.112	DUF1254 domain-containing protein	nD1	26-235	e3vb9B4	10.18	VPA0735-like	10.18.1	VPA0735-like
				nD2	236-483	e3vb9B3	10.18	VPA0735-like	10.18.1	VPA0735-like
VPA0742	Q87I64	0.092	Uncharacterized protein	no confident domain assignment
VPA0744	Q87I62	0.064	Phosphorelay protein LuxU	nD1	26-134	e3us6A1	601.3	Histidine-containing phosphotransfer domain, HPT domain	601.3.1	Histidine-containing phosphotransfer domain, HPT domain
VPA0747	Q87I59	0.27	Putative MSHA pilin protein MshA	nD1	11-178	e6gv9L1	274.1	Pili subunits	274.1.1	Pili subunits
VPA0748	Q87I58	0.07	Uncharacterized protein	no confident domain assignment
VPA0754	Q87I52	0.054	Endonuclease/exonuclease/phosphatase domain-containing protein	nD2	43-65,91-230,261-465	e4ruwA1	246.3	DNase I-like	246.3.1	DNase I-like
VPA0759	Q87I47	0.055	Putative N-acetyltransferase	nD1	6-160	e2fe7B1	213.1	Acyl-CoA N-acyltransferases (Nat)	213.1.1	Acyl-CoA N-acyltransferases (Nat)
VPA0779	Q87I27	0.057	NadR/Ttd14 AAA domain-containing protein	nD1	21-203	e7qsdO1	2004.1	P-loop domains-related	2004.1.1	P-loop containing nucleoside triphosphate hydrolases
VPA0782	Q87I24	0.227	Putative lipoprotein	no confident domain assignment
VPA0783	Q87I23	0.204	Uncharacterized protein	no confident domain assignment
VPA0790	Q87I16	0.063	Putative YhfP protein	no confident domain assignment
VPA0792	Q87I14	0.051	Putative ATP-binding/permease fusion ABC transporter	nD1	6-325	e5u1dA3	1075.4	Type I ABC exporter transmembrane domain fold	1075.4.1	Type I ABC exporter transmembrane domain fold
				nD2	326-580	e5ochB1	2004.1	P-loop domains-related	2004.1.1	P-loop containing nucleoside triphosphate hydrolases
VPA0794	Q87I12	0.052	Putative transcriptional regulator, LysR family	nD1	6-90	e2esnA1	101.1	HTH	101.1.2	winged
				nD2	96-165,276-300	e6gz2A1	7523.1	Periplasmic binding protein-like II	7523.1.1	Periplasmic binding protein-like II
				nD3	151-275	e7trwA1	7523.1	Periplasmic binding protein-like II	7523.1.1	Periplasmic binding protein-like II
VPA0796	Q87I10	0.464	Putative L-allo-threonine aldolase	nD1	16-290	e3pj0D2	7577.1	PLP-dependent transferases	7577.1.1	PLP-dependent transferases
				nD2	6-15,276-355	e5qt3B1	3016.1	C-terminal domain in some PLP-dependent transferases	3016.1.1	C-terminal domain in some PLP-dependent transferases
VPA0798	Q87I08	0.052	Uncharacterized protein	nD2	6-25,81-160	e6vguA3	220.1	PH domain-like	220.1.1	PH domain-like
VPA0799	Q87I07	0.898	HNH domain-containing protein	nD1	13-135	e6ghcB2	378.1	His-Me finger endonucleases	378.1.1	His-Me finger endonucleases
VPA0800	Q87I06	0.906	AAA+ ATPase domain-containing protein	nD2	1-60,106-413	e6yufC1	2004.1	P-loop domains-related	2004.1.1	P-loop containing nucleoside triphosphate hydrolases
VPA0967	Q87HJ6	0.052	mannose-6-phosphate isomerase (EC 5.3.1.8)	nD1	6-160,256-325	e2wfpA1	10.12	Double-stranded beta-helix	10.12.1	Double-stranded beta-helix
				nD2	161-255	e2wfpA2	3691.1	Phosphomannose isomerase helical insertion domain	3691.1.1	Phosphomannose isomerase helical insertion domain
				nD3	326-410	e2wfpA3	10.12	Double-stranded beta-helix	10.12.1	Double-stranded beta-helix
VPA0974	Q87HI9	0.059	Putative AraC-family transcriptional regulatory protein	nD1	31-190	e5nlaA2	10.12	Double-stranded beta-helix	10.12.1	Double-stranded beta-helix
				nD2	191-240	e3w6vA2	101.1	HTH	101.1.1	tri-helical
				nD3	241-295	e3w6vA1	101.1	HTH	101.1.1	tri-helical
VPA1019	Q87HE6	0.168	Phosphoglycerate mutase family protein	nD1	1-170	e1xq9A1	7525.1	Phosphoglycerate mutase-like	7525.1.1	Phosphoglycerate mutase-like
VPA1022	Q87HE3	0.112	Putative exonuclease SbcC	nD1	1-260,781-1015	e1w1wD1	2004.1	P-loop domains-related	2004.1.1	P-loop containing nucleoside triphosphate hydrolases
				nD3	421-490,526-600	e2ic6B1	192.8	Eukaryotic DNA topoisomerase I, dispensable insert domain	192.8.1	Eukaryotic DNA topoisomerase I, dispensable insert domain
				nD4	336-420,601-695	e4iloB5	3755.3	CT398 helical hairpin	3755.3.1	CT398 helical hairpin
VPA1049	Q87HB6	0.053	Putative two-component response regulator	nD1	1-135	e3eq2A3	2007.1	Class I glutamine amidotransferase-like	2007.1.3	CheY-like
				nD2	156-395	e3ke6B1	210.2	Protein serine/threonine phosphatase 2C, catalytic domain	210.2.1	Protein serine/threonine phosphatase 2C, catalytic domain
VPA1064	Q87HA1	0.067	uroporphyrinogen-III C-methyltransferase (EC 2.1.1.107)	nD1	41-165	e1s4dE1	7550.1	Tetrapyrrole methylase N-terminal domain	7550.1.1	Tetrapyrrole methylase N-terminal domain
				nD2	166-290	e2yboA1	1137.1	Tetrapyrrole methylase C-terminal domain	1137.1.1	Tetrapyrrole methylase C-terminal domain
VPA1081	Q87H84	0.095	Uncharacterized protein	no confident domain assignment
VPA1128	Q87H37	0.075	Putative acyl-CoA carboxylase alpha chain	nD1	16-125	e3va7A17	2003.1	Rossmann-related	2003.1.10	PreATP-grasp domain
				nD2	6-15,126-345	e2yl2B1	206.1	Protein kinase/SAICAR synthase/ATP-grasp	206.1.3	ATP-grasp
				nD3	346-470	e7kctB3	325.1	alpha/beta-Hammerhead/Barrel-sandwich hybrid	325.1.1	CO dehydrogenase molybdoprotein N-domain-like
				nD4	471-605	e3n6rI5	3794.1	Methylcrotonyl-CoA carboxylase alpha-subunit BT domain-related	3794.1.1	Barrel domain in methylcrotonyl-CoA carboxylase alpha-subunit
				nD5	606-690	e5ks8C3	325.1	alpha/beta-Hammerhead/Barrel-sandwich hybrid	325.1.7	Single hybrid motif
VPA1140	Q87H25	0.083	PhzF family phenazine biosynthesis protein	nD1	1-115	e4dunA3	286.1	Diaminopimelate epimerase-like	286.1.1	Diaminopimelate epimerase-like
				nD2	116-250	e1s7jA3	286.1	Diaminopimelate epimerase-like	286.1.1	Diaminopimelate epimerase-like
VPA1145	Q87H20	0.386	Lipoprotein	no confident domain assignment
VPA1146	Q87H19	0.091	Thiopurine S-methyltransferase	nD1	6-200	e3lccA1	2003.1	Rossmann-related	2003.1.5	S-adenosyl-L-methionine-dependent methyltransferases
VPA1147	Q87H18	0.057	Putative phenylacetate-CoA ligase	nD1	11-315	e6he2A3	7584.1	Rossmann-like domain in Acetyl-CoA synthetase-like proteins	7584.1.1	Rossmann-like domain in Acetyl-CoA synthetase-like proteins
				nD2	316-400	e4r1mD3	327.5	a+b domain in acetyl-CoA synthetase-like proteins	327.5.1	a+b domain in acetyl-CoA synthetase-like proteins
VPA1172	Q87GZ3	0.092	Uncharacterized protein	nD2	241-425	e5i5kB5	11.1	Immunoglobulin-related	11.1.1	Immunoglobulin/Fibronectin type III/E set domains/PapD-like
VPA1174	Q87GZ1	0.055	Uncharacterized protein	no confident domain assignment
VPA1229	Q87GT6	0.066	histidine kinase (EC 2.7.13.3)	nD2	51-285	e4akkA2	601.4	Histidine kinase associated sensor domains	601.4.1	Histidine kinase associated sensor domains
				nD3	311-360	e4bivB1	4168.1	HAMP domain	4168.1.1	HAMP domain
				nD4	361-450	e4kp4B1	605.1	Homodimeric domain of signal transducing histidine kinase	605.1.1	Homodimeric domain of signal transducing histidine kinase
				nD5	451-615	e1y8oA2	225.1	ATPase domain of HSP90 chaperone/DNA topoisomerase II/histidine kinase	225.1.1	ATPase domain of HSP90 chaperone/DNA topoisomerase II/histidine kinase
				nD6	616-755	e2v0nA2	2007.1	Class I glutamine amidotransferase-like	2007.1.3	CheY-like
				nD7	756-880	e2v0nA3	2007.1	Class I glutamine amidotransferase-like	2007.1.3	CheY-like
VPA1238	Q87GS7	0.076	Flavin-nucleotide-binding protein	nD1	21-180,196-230	e6rk0A1	1.1	RIFT-related	1.1.5	FMN-binding split barrel
VPA1283	Q87GN2	0.075	Putative MFS transporter	nD1	6-190	e4gbzA4	5050.1	Major facilitator superfamily (MFS) general substrate transporter	5050.1.1	Major facilitator superfamily (MFS) general substrate transporter
				nD2	196-404	e1pw4A2	5050.1	Major facilitator superfamily (MFS) general substrate transporter	5050.1.1	Major facilitator superfamily (MFS) general substrate transporter
VPA1287	Q87GM8	0.058	Putative transporter	nD1	11-145,171-235	e3j1zP2	5082.1	Cation efflux protein transmembrane domain-like	5082.1.1	Cation efflux protein transmembrane domain-like
				nD2	236-304	e6xpdA2	327.7	Cation efflux protein cytoplasmic domain-like	327.7.1	Cation efflux protein cytoplasmic domain-like
VPA1295	Q87GM0	0.626	Uncharacterized protein	no confident domain assignment
VPA1299	Q87GL6	0.062	Putative transcriptional regulator	nD1	6-75	e5yekB1	101.1	HTH	101.1.1	tri-helical
				nD2	76-185	e3bqyA2	191.1	Tetracyclin repressor-like, C-terminal domain	191.1.1	Tetracyclin repressor-like, C-terminal domain
VPA1300	Q87GL5	0.103	Bacterial bifunctional deaminase-reductase C-terminal domain-containing protein	nD1	1-175	e3ky8A1	7501.1	Dihydrofolate reductases	7501.1.1	Dihydrofolate reductases
VPA1301	Q87GL4	0.119	Uncharacterized protein	nD1	41-160	e5sv5A1	10.1	Concanavalin A-like	10.1.2	Galactose-binding domain-like
VPA1302	Q87GL3	0.261	Uncharacterized protein	nD1	36-110,176-315	e4oyyI1	7579.1	alpha/beta-Hydrolases	7579.1.1	alpha/beta-Hydrolases
VPA1303	Q87GL2	0.115	Chromosome partitioning protein ParA	no confident domain assignment
VPA1310	Q87GK5	0.084	Uncharacterized protein	no confident domain assignment
VPA1396	Q87GC1	0.81	TnsA endonuclease N-terminal domain-containing protein	nD1	6-140	e1t0fA2	2008.1	Restriction endonuclease-like	2008.1.1	Restriction endonuclease-like
				nD2	141-220	e7bzhA1	101.1	HTH	101.1.2	winged
VPA1455	Q87G62	0.117	VWFA domain-containing protein	nD2	81-295,591-618	e3ibsA1	2006.1	HAD domain-related	2006.1.6	vWA-like
				nD3	321-510	e6hftA1	109.4	ARM repeat	109.4.1	ARM repeat
VPA1524	Q87FZ6	0.052	PepSY domain-containing protein	nD1	11-65,136-230,376-415,441-460	e4gd3B2	5069.1	Transmembrane heme-binding four-helical bundle	5069.1.1	Transmembrane di-heme cytochromes
				nD2	66-135,251-375	e4exrA4	243.3	Cystatin/monellin	243.3.1	Cystatin/monellin
VPA1539	Q87FY1	0.077	Putative sodium-type flagellar protein MotY	nD1	51-195	e2zf8A1	3659.1	MotY N-terminal domain	3659.1.1	MotY N-terminal domain
				nD2	201-315	e4g4vA1	301.3	OmpA-like	301.3.1	OmpA-like
VPA1545	Q87FX5	0.052	Flagellar biosynthetic protein FlhB	nD3	241-350	e3t7yA1	4104.1	EscU C-terminal domain-like	4104.1.1	EscU C-terminal domain-like
VPA1548	Q03473	0.051	Lateral flagellin	nD1	6-284	e6t17N1	601.51	alpha-helical domain in phase 1 flagellin	601.51.1	alpha-helical domain in phase 1 flagellin
VPA1549	Q87FX2	0.094	Uncharacterized protein	nD1	1-95	e3o2pE1	101.1	HTH	101.1.2	winged
VPA1550	Q03475	0.056	Lateral flagellar hook-associated protein 2 (HAP2) (Filament CAP protein) (Flagellar cap protein)	nD1	96-215	e6iwyA2	3019.1	gp11/flagellar cap protein FliD insertion domain	3019.1.1	gp11/flagellar cap protein FliD insertion domain
				nD2	66-95,216-265	e5h5wA2	3943.1	Flagellar hook-associated protein 1 beta-sandwich domains	3943.1.1	Flagellar hook-associated protein 1 beta-sandwich domains
				nD4	36-65,271-395	e5h5vC3	601.50	Flagellar cap protein FliD helical bundle domain	601.50.1	Flagellar cap protein FliD helical bundle domain
VPA1602	Q87FS6	0.134	Capsular polysaccharide transport protein	nD1	86-165	e2j58E2	6016.1	Domain 1 of outer membrane lipoprotein Wza	6016.1.1	Domain 1 of outer membrane lipoprotein Wza
				nD2	66-85,166-250	e2j58E1	221.1	Ubiquitin-related	221.1.4	Nqo1 middle domain-like
				nD3	46-65,251-340	e2j58E4	221.1	Ubiquitin-related	221.1.4	Nqo1 middle domain-like
				nD4	341-370	e2j58E3	6017.1	Transmembrane helix of outer membrane lipoprotein Wza	6017.1.1	Transmembrane helix of outer membrane lipoprotein Wza
VPA1603	Q87FS5	0.13	protein-tyrosine-phosphatase (EC 3.1.3.48)	nD1	1-145	e7dhfC1	2007.2	Flavoproteins/Phosphotyrosine protein phosphatases-like	2007.2.2	Phosphotyrosine protein phosphatases I-like
VPA1604	Q87FS4	0.157	Putative tyrosine kinase	nD1	111-205	e5zj0A2	3943.1	Flagellar hook-associated protein 1 beta-sandwich domains	3943.1.1	Flagellar hook-associated protein 1 beta-sandwich domains
				nD5	451-719	e3la6N1	2004.1	P-loop domains-related	2004.1.1	P-loop containing nucleoside triphosphate hydrolases
VPA1605	Q87FS3	0.074	Uncharacterized protein	nD1	6-129	e5tcxA2	174.1	Tetraspanin transmembrane domain	174.1.1	Tetraspanin transmembrane domain
VPA1608	Q87FS0	0.096	DUF1835 domain-containing protein	nD2	86-145,166-285	e2xcrD4	2006.1	HAD domain-related	2006.1.3	Toprim domain
				nD3	286-420	e5z7bB1	101.1	HTH	101.1.2	winged
VPA1614	Q87FR4	0.365	Putative membrane protein, suppressor for copper-sensitivity A	no confident domain assignment
VPA1642	Q87FN6	0.094	Putative CymC protein	nD1	36-165	e5x5sA1	3597.1	Starch specific carbohydrate-binding modules	3597.1.1	Starch specific carbohydrate-binding modules
VPA1643	Q87FN5	0.124	Putative maltose operon periplasmic protein	nD1	21-205	e5ikuA1	10.1	Concanavalin A-like	10.1.2	Galactose-binding domain-like
VPA1644	P59494	0.201	Maltoporin (Maltose-inducible porin)	nD1	26-430	e1mprC1	5084.5	Porins	5084.5.2	Maltoporin-like
VPA1696	Q87FI3	0.068	Enoyl reductase (ER) domain-containing protein	nD1	1-130,296-330	e4a27A6	236.1	GroES-related	236.1.1	Alcohol dehydrogenase-like, N-terminal domain
				nD2	131-295	e3gmsA1	2003.1	Rossmann-related	2003.1.1	NAD(P)-binding Rossmann-fold domains
VPA1711	Q87FG9	0.078	Carboxymuconolactone decarboxylase-like domain-containing protein	nD1	31-245	e4g9qA2	608.1	AhpD-like	608.1.1	AhpD-like
VPA1712	Q87FG7	0.087	Cupin 2 conserved barrel domain-containing protein	nD1	1-149	e2f4pA1	10.12	Double-stranded beta-helix	10.12.1	Double-stranded beta-helix
VPA1713	Q87FG6	0.114	Putative transcriptional regulator	nD1	11-195	e6nwoD1	10.12	Double-stranded beta-helix	10.12.1	Double-stranded beta-helix
				nD2	196-250	e6swiA1	101.1	HTH	101.1.1	tri-helical
				nD3	251-305	e3w6vA1	101.1	HTH	101.1.1	tri-helical
VPA1720	Q87FF9	0.068	Putative acetyltransferase	nD1	6-175	e6c30A1	213.1	Acyl-CoA N-acyltransferases (Nat)	213.1.1	Acyl-CoA N-acyltransferases (Nat)
VPA1721	Q87FF8	0.132	Uncharacterized protein	nD1	61-140	e3dcxA1	220.1	PH domain-like	220.1.1	PH domain-like

## Sheet: Table_S5
Table S5. Fast-evolving proteins in RIMD compared to BB22OP
Locus	Accession	DistX	Uniprot Annotation	Domain	Range	ECOD ref	Hgroup ID	Hgroup definition	Tgroup ID	Tgroup definition
VP0053	Q87TL6	0.39	Acid phosphatase	nD2	261-375	e4m00A4	11.1	Immunoglobulin-related	11.1.1	Immunoglobulin/Fibronectin type III/E set domains/PapD-like
				nD3	376-480	e6dlhA4	11.1	Immunoglobulin-related	11.1.1	Immunoglobulin/Fibronectin type III/E set domains/PapD-like
				nD4	491-545,576-630	e1epaB1	9.1	Lipocalins	9.1.1	Lipocalins
				nD5	631-765	e5halA1	9.1	Lipocalins	9.1.1	Lipocalins
VP0071	Q87TJ7	0.889	Sensory box/GGDEF family protein	nD1	26-140,266-295	e3lftA1	2007.1	Class I glutamine amidotransferase-like	2007.1.2	Periplasmic binding protein-like I
				nD2	141-265,296-320	e3lkvA2	2007.1	Class I glutamine amidotransferase-like	2007.1.2	Periplasmic binding protein-like I
				nD4	361-485	e2mwgA1	223.1	sensor domains	223.1.1	sensor domains
				nD5	486-605	e4hh2C10	223.1	sensor domains	223.1.1	sensor domains
				nD6	606-780	e5xgbA2	304.48	Adenylyl and guanylyl cyclase catalytic domain-like	304.48.1	Adenylyl and guanylyl cyclase catalytic domain-like
				nD7	786-1045	e5m3cA2	2002.5	EAL domain	2002.5.1	EAL domain
VP0168	Q87TA2	0.088	TonB-dependent receptor	nD1	36-170	e2hdiA2	3070.2	TonB-dependent receptor plug domain	3070.2.1	TonB-dependent receptor plug domain
				nD2	171-230,246-865	e5fr8A2	5084.5	Porins	5084.5.3	Ligand-gated protein channel
VP0189	Q87T81	0.076	Formamidopyrimidine-DNA glycosylase (Fapy-DNA glycosylase) (EC 3.2.2.23) (DNA-(apurinic or apyrimidinic site) lyase MutM) (AP lyase MutM) (EC 4.2.99.18)	nD1	6-130	e6tc9A1	3504.2	N-terminal domain of MutM-like DNA repair proteins	3504.2.1	N-terminal domain of MutM-like DNA repair proteins
				nD2	131-220	e3jr5A1	102.2	H2TH	102.2.1	H2TH
				nD3	221-269	e3jr5A2	377.2	C-terminal, Zn-finger domain of MutM-like DNA repair proteins	377.2.1	C-terminal, Zn-finger domain of MutM-like DNA repair proteins
VP0196	Q87T74	0.074	3-deoxy-D-manno-octulosonic acid kinase (Kdo kinase) (EC 2.7.1.166)	nD1	16-235	e6wqxC1	206.1	Protein kinase/SAICAR synthase/ATP-grasp	206.1.1	Protein kinase
VP0210	Q87T60	0.666	Putative Lex2B	nD1	1-220	e5ej0A1	7516.1	Nucleotide-diphospho-sugar transferases	7516.1.1	Nucleotide-diphospho-sugar transferases
VP0211	Q87T59	0.32	3-deoxy-D-manno-octulosonic acid transferase (Kdo transferase) (EC 2.4.99.12) (Lipid IV(A) 3-deoxy-D-manno-octulosonic acid transferase)	nD1	1-210,411-420	e3l7iB2	7512.1	UDP-Glycosyltransferase/glycogen phosphorylase	7512.1.1	UDP-Glycosyltransferase/glycogen phosphorylase
				nD2	211-410	e4bfcA1	7512.1	UDP-Glycosyltransferase/glycogen phosphorylase	7512.1.1	UDP-Glycosyltransferase/glycogen phosphorylase
VP0212	Q87T58	0.119	ADP-heptose-LPS heptosyltransferase II	nD1	1-160	e3tovB2	7512.1	UDP-Glycosyltransferase/glycogen phosphorylase	7512.1.1	UDP-Glycosyltransferase/glycogen phosphorylase
				nD2	161-345	e1pswA3	7512.1	UDP-Glycosyltransferase/glycogen phosphorylase	7512.1.1	UDP-Glycosyltransferase/glycogen phosphorylase
VP0216	Q87T54	0.089	Uncharacterized protein	nD1	31-150	e3p42A1	221.8	GfcC	221.8.1	GfcC
				nD2	151-245	e3p42A2	221.8	GfcC	221.8.1	GfcC
VP0218	Q87T52	0.109	Glycosyl transferase	no confident domain assignment
VP0219	Q87T51	0.109	Outer membrane protein beta-barrel domain-containing protein	nD1	41-188	e2k0lA1	5084.1	OMPA-like	5084.1.1	OMPA-like
VP0221	Q87T49	0.109	OtnB protein	nD2	61-85,101-290	e3b8mA1	304.58	FepE-like	304.58.1	FepE-like
VP0222	Q87T48	0.267	dTDP-glucose 4,6-dehydratase (EC 4.2.1.46)	nD1	1-360	e1keuB1	2003.1	Rossmann-related	2003.1.1	NAD(P)-binding Rossmann-fold domains
VP0223	Q87T47	0.255	Glucose-1-phosphate thymidylyltransferase (EC 2.7.7.24)	nD1	1-285	e4ho4B1	7516.1	Nucleotide-diphospho-sugar transferases	7516.1.1	Nucleotide-diphospho-sugar transferases
VP0238	Q87T32	0.966	Ribonuclease	nD1	1-210,401-449	e6v4xH2	247.1	Metallo-hydrolase/oxidoreductase	247.1.1	Metallo-hydrolase/oxidoreductase
				nD2	211-400	e3af5A4	2004.1	P-loop domains-related	2004.1.1	P-loop containing nucleoside triphosphate hydrolases
VP0425	Q87SJ8	0.062	Outer membrane protein TolC	nD1	21-310,316-435	e2xmnC1	5085.1	Outer membrane efflux proteins (OEP)	5085.1.1	Outer membrane efflux proteins (OEP)
VP0473	Q87SF1	0.464	Putative membrane protein	no confident domain assignment
VP0642	Q87RY4	0.578	Putative ribonuclease HI	nD1	16-160	e7o0gA1	2484.1	Ribonuclease H-like	2484.1.1	Ribonuclease H-like
VP0643	Q87RY3	0.086	Tyr recombinase domain-containing protein	nD1	21-85	e2wcc31	252.2	GCC-box binding domain-like	252.2.1	GCC-box binding domain-like
				nD2	101-190,201-250	e5oenB1	603.2	STAT	603.2.1	STAT
				nD3	256-390	e5jjvB3	186.1	lambda integrase-N	186.1.1	lambda integrase-N
				nD4	391-595	e2h7fX1	101.1	HTH	101.1.8	DNA breaking-rejoining enzymes
VP0657	Q87RW9	0.544	Type II secretion system protein H (General secretion pathway protein H)	nD1	46-185	e4dq9B1	274.1	Pili subunits	274.1.1	Pili subunits
VP0658	Q87RW8	0.716	Pilus assembly protein PilW	nD2	36-208	e5g24A1	274.1	Pili subunits	274.1.1	Pili subunits
VP0659	Q87RW7	0.844	Type 4 fimbrial biogenesis protein PilX N-terminal domain-containing protein	nD1	6-110	e3ci0K3	274.1	Pili subunits	274.1.1	Pili subunits
VP0996	Q87R02	0.72	Putative 54 kDa polar flagellar sheath protein A	nD2	166-250	e4q1zA1	11.1	Immunoglobulin-related	11.1.4	Prealbumin-like
				nD3	36-45,71-155,341-460,476-485	e2zyrA1	11.1	Immunoglobulin-related	11.1.4	Prealbumin-like
				nD4	251-340,466-475	e2zyrA1	11.1	Immunoglobulin-related	11.1.4	Prealbumin-like
VP1049	Q87QV0	0.117	Methyl-accepting chemotaxis protein	no confident domain assignment
VP1110	Q87QN9	0.684	ATPase	no confident domain assignment
VP1207	Q87QE2	0.408	UDP-sugar hydrolase	nD1	26-365	e1ho5A2	246.2	Metallo-dependent phosphatases	246.2.1	Metallo-dependent phosphatases
				nD2	366-550	e2z1aA1	805.1	5'-nucleotidase (syn. UDP-sugar hydrolase), C-terminal domain	805.1.1	5'-nucleotidase (syn. UDP-sugar hydrolase), C-terminal domain
VP1365	Q87PY5	0.893	Putative M20/M25/M40 family peptidase	nD1	41-250,411-509	e2zofA2	2011.1	Zn-dependent exopeptidases	2011.1.1	Zn-dependent exopeptidases
				nD2	251-315,336-410	e3pfeA1	304.25	Bacterial exopeptidase dimerisation domain	304.25.1	Bacterial exopeptidase dimerisation domain
VP1366	Q87PY4	0.052	pyridoxal kinase (EC 2.7.1.35)	nD1	1-283	e5b6aA1	2003.6	Ribokinase-like	2003.6.1	Ribokinase-like
VP1370	Q87PY0	0.062	ABM domain-containing protein	nD1	1-95	e6qpaT2	304.4	Dimeric alpha+beta barrel	304.4.1	Dimeric alpha+beta barrel
VP1386	Q87PW4	0.081	Large repetitive protein	nD1	16-235,256-300	e2zyrA1	11.1	Immunoglobulin-related	11.1.4	Prealbumin-like
				nD2	236-255,301-435	e6efyA3	11.1	Immunoglobulin-related	11.1.1	Immunoglobulin/Fibronectin type III/E set domains/PapD-like
VP1387	Q87PW3	0.256	Uncharacterized protein	no confident domain assignment
VP1388	Q87PW2	0.43	Uncharacterized protein	nD1	11-110	e1zbuB4	130.1	LEM/SAP HeH motif	130.1.1	LEM/SAP HeH motif
				nD2	146-245,391-405,471-480	e2j73A1	11.1	Immunoglobulin-related	11.1.4	Prealbumin-like
				nD3	301-375	e4v4eD3	11.1	Immunoglobulin-related	11.1.4	Prealbumin-like
				nD4	246-290,406-455,481-490	e5fieA1	11.1	Immunoglobulin-related	11.1.4	Prealbumin-like
				nD5	491-580	e2j73A1	11.1	Immunoglobulin-related	11.1.4	Prealbumin-like
VP1389	Q87PW1	0.77	Tricorn protease domain-containing protein	nD1	36-370	e5wlcLO2	5.1	beta-propeller	5.1.4	7-bladed
VP1390	Q87PW0	0.871	OmpA-like domain-containing protein	no confident domain assignment
VP1415	Q87PT6	0.699	Tox-PAAR-like domain-containing protein	nD1	26-150	e4jiwP1	3174.3	PAAR-repeat protein	3174.3.1	PAAR-repeat protein
				nD2	161-225,471-485	e6hifg1	11.1	Immunoglobulin-related	11.1.4	Prealbumin-like
				nD3	236-295,391-440	e4u4cA7	4156.1	Sec63 N-terminal subdomain-like	4156.1.1	Sec63 N-terminal subdomain-like
VP1419	Q87PT2	0.795	Uncharacterized protein	nD1	16-105	e6a4cA2	7097.1	Uncharacterized protein MXAN_0049	7097.1.1	Uncharacterized protein MXAN_0049
				nD2	1-10,106-185	e6a4cA1	7097.1	Uncharacterized protein MXAN_0049	7097.1.1	Uncharacterized protein MXAN_0049
VP1420	Q87PT1	0.058	Uncharacterized protein	nD2	91-160	e6a4cA1	7097.1	Uncharacterized protein MXAN_0049	7097.1.1	Uncharacterized protein MXAN_0049
VP1517	Q87PI5	0.134	Putative Rhs-family protein	no confident domain assignment
VP1521	Q87PI1	0.086	Immunity 49 family protein	nD1	11-299	e4lctD1	109.4	ARM repeat	109.4.1	ARM repeat
VP1522	Q87PI0	0.14	Immunity 49 family protein	nD1	21-305	e6bcuB1	109.4	ARM repeat	109.4.1	ARM repeat
VP1590	Q87PC7	0.752	endopeptidase La (EC 3.4.21.53)	nD1	6-200	e4fw9A1	2004.1	P-loop domains-related	2004.1.1	P-loop containing nucleoside triphosphate hydrolases
				nD2	201-290	e3k1jA1	148.1	Histone-related	148.1.3	AAA+ ATPase lid domain
				nD3	291-420	e7ev6A1	212.1	Ribosomal protein S5 domain 2-like	212.1.1	Ribosomal protein S5 domain 2-like
				nD4	421-530	e4fw9A5	3010.1	C-terminal subdomain in Lon-related proteases catalytic domains	3010.1.1	C-terminal subdomain in Lon-related proteases catalytic domains
VP1594	Q87PC3	0.307	Uncharacterized protein	no confident domain assignment
VP1630	Q87P88	0.405	Putative calcium-binding outer membrane-like protein	no confident domain assignment
VP1633	Q87P85	0.23	Putative RTX toxin	no confident domain assignment
VP1707	Q87P11	0.494	Uncharacterized protein	no confident domain assignment
VP1776	Q87NU2	0.056	Aldehyde dehydrogenase	no confident domain assignment
VP1786	Q87NT2	0.099	VOC domain-containing protein	nD1	1-85	e4z04A1	211.1	Glyoxalase/Bleomycin resistance protein/Dihydroxybiphenyl dioxygenase	211.1.1	Glyoxalase/Bleomycin resistance protein/Dihydroxybiphenyl dioxygenase
VP2104	Q87MX2	0.066	Ion-translocating oxidoreductase complex subunit C (EC 7.-.-.-) (Rnf electron transport complex subunit C)	nD1	36-120	e4p6vA1	325.1	alpha/beta-Hammerhead/Barrel-sandwich hybrid	325.1.7	Single hybrid motif
				nD2	6-35,126-295	e5xfaA4	4335.1	Nqo1 FMN-binding domain-like	4335.1.1	Nqo1 FMN-binding domain-like
				nD3	296-370	e7nyrF3	221.1	Ubiquitin-related	221.1.4	Nqo1 middle domain-like
				nD4	376-450	e4p6vA4	187.1	alpha-helical ferredoxin	187.1.1	alpha-helical ferredoxin
VP2164	Q87MR8	0.098	Uncharacterized protein	no confident domain assignment
VP2212	Q87ML9	0.211	Long-chain fatty acid transport protein	nD2	26-415	e3pgsA1	5084.5	Porins	5084.5.4	Outer membrane protein transport protein
VP2330	Q87MC6	0.798	Uncharacterized protein	no confident domain assignment
VP2359	Q87M98	0.892	DUF4397 domain-containing protein	nD1	6-140	e7pmyA3	11.1	Immunoglobulin-related	11.1.4	Prealbumin-like
VP2360	Q87M97	0.124	Lon N-terminal domain-containing protein	nD1	1-198	e7lpsE2	1.1	RIFT-related	1.1.9	PUA domain
VP2523	Q87LT8	0.541	Type IV pilin PilA	nD1	36-139	e2hi2A1	274.1	Pili subunits	274.1.1	Pili subunits
VP2553	Q87LQ8	0.1	RNA polymerase sigma factor RpoS (Sigma S) (Sigma-38)	nD1	46-160	e6wmrZ1	142.1	Sigma2 domain of RNA polymerase sigma factors	142.1.1	Sigma2 domain of RNA polymerase sigma factors
				nD2	161-315	e6wmrZ2	101.1	HTH	101.1.1	tri-helical
VP2581	Q87LN0	0.057	Uncharacterized protein	nD1	11-20,66-140	e5l04A4	220.1	PH domain-like	220.1.1	PH domain-like
VP2597	Q87LL4	0.052	Putative DNA-binding protein	nD1	6-163	e1vkiB1	299.1	YbaK/ProRS associated domain	299.1.1	YbaK/ProRS associated domain
VP2692	Q87LC0	0.656	DUF6701 domain-containing protein	no confident domain assignment
VP2696	Q87LB6	0.308	Putative MSHA pilin protein MshC	nD1	41-160	e4dq9B1	274.1	Pili subunits	274.1.1	Pili subunits
VP2698	Q87LB4	0.666	Putative V10 pilin	no confident domain assignment
VP2937	Q87KP0	0.108	Diphthamide synthase domain-containing protein	nD1	6-220	e2d13A1	2005.1	HUP domains	2005.1.1	HUP domains
VP2938	Q87KN9	0.626	Vitamin B12 transporter BtuB (Cobalamin receptor) (Outer membrane cobalamin translocator)	nD1	26-155	e2gufA1	3070.2	TonB-dependent receptor plug domain	3070.2.1	TonB-dependent receptor plug domain
				nD2	156-350,371-624	e4zgvB2	5084.5	Porins	5084.5.3	Ligand-gated protein channel
VP3024	Q87KF3	0.067	ThiS protein	nD1	1-60	e1zud21	221.1	Ubiquitin-related	221.1.1	Ubiquitin-like
VP3057	Q87KC0	0.962	ComM-related protein	nD1	1-100	e1xhkB1	212.1	Ribosomal protein S5 domain 2-like	212.1.1	Ribosomal protein S5 domain 2-like
				nD2	101-180	e4fw9A5	3010.1	C-terminal subdomain in Lon-related proteases catalytic domains	3010.1.1	C-terminal subdomain in Lon-related proteases catalytic domains
				nD3	186-420	e4zpxA1	2004.1	P-loop domains-related	2004.1.1	P-loop containing nucleoside triphosphate hydrolases
				nD4	426-500	e7plo34	148.1	Histone-related	148.1.3	AAA+ ATPase lid domain
VPA0166	Q87JT2	0.259	Putative outer membrane protein	nD1	16-349	e6zhpB1	5084.5	Porins	5084.5.1	Porin
VPA0203	Q87JP5	0.867	Cryptochrome DASH	nD1	1-185	e2vtbA6	2005.1	HUP domains	2005.1.1	HUP domains
				nD2	186-433	e4cdnA1	182.1	Cryptochrome/photolyase FAD-binding domain-related	182.1.1	Cryptochrome/photolyase FAD-binding domain
VPA0205	Q87JP3	0.071	Putative C-factor	nD1	1-235	e3wxbA1	2003.1	Rossmann-related	2003.1.1	NAD(P)-binding Rossmann-fold domains
VPA0222	Q87JM6	0.05	Putative long-chain fatty acid transport protein	nD1	31-85,131-165,181-215,246-453	e3pgsA1	5084.5	Porins	5084.5.4	Outer membrane protein transport protein
VPA0484	Q87IX2	0.064	Uncharacterized protein	no confident domain assignment
VPA0486	Q87IX0	0.058	Endonuclease/exonuclease/phosphatase domain-containing protein	nD2	81-315	e5uvgA1	246.3	DNase I-like	246.3.1	DNase I-like
VPA0527	Q87IS9	0.124	Outer membrane protein N, non-specific porin	nD1	6-349	e6v78B1	5084.5	Porins	5084.5.1	Porin
VPA0554	Q87IQ2	0.666	Methyl-accepting chemotaxis protein	nD1	6-130	e3ewkA2	223.1	sensor domains	223.1.1	sensor domains
				nD2	131-275	e3rtyE5	223.1	sensor domains	223.1.1	sensor domains
VPA0591	Q87IL5	0.847	DUF6701 domain-containing protein	nD1	21-300,306-315	e3szeA2	207.2	Pectin lyase-like	207.2.1	Pectin lyase-like
				nD2	316-430	e4uj7A2	11.1	Immunoglobulin-related	11.1.1	Immunoglobulin/Fibronectin type III/E set domains/PapD-like
				nD3	431-550	e4uj7A2	11.1	Immunoglobulin-related	11.1.1	Immunoglobulin/Fibronectin type III/E set domains/PapD-like
				nD5	706-735,756-860	e6immT2	11.1	Immunoglobulin-related	11.1.1	Immunoglobulin/Fibronectin type III/E set domains/PapD-like
				nD6	861-985	e6dxuC4	11.1	Immunoglobulin-related	11.1.1	Immunoglobulin/Fibronectin type III/E set domains/PapD-like
VPA0667	Q87ID9	0.064	Uncharacterized protein	no confident domain assignment
VPA0668	Q87ID8	0.272	RTX toxin	no confident domain assignment
VPA0719	Q87I87	0.333	Uncharacterized protein	no confident domain assignment
VPA0747	Q87I59	0.368	Putative MSHA pilin protein MshA	nD1	11-178	e6gv9L1	274.1	Pili subunits	274.1.1	Pili subunits
VPA0782	Q87I24	0.597	Putative lipoprotein	no confident domain assignment
VPA0796	Q87I10	0.704	Putative L-allo-threonine aldolase	nD1	16-290	e3pj0D2	7577.1	PLP-dependent transferases	7577.1.1	PLP-dependent transferases
				nD2	6-15,276-355	e5qt3B1	3016.1	C-terminal domain in some PLP-dependent transferases	3016.1.1	C-terminal domain in some PLP-dependent transferases
VPA0992	Q87HH3	0.85	Uncharacterized protein	nD2	256-430	e2f1eA1	11.1	Immunoglobulin-related	11.1.1	Immunoglobulin/Fibronectin type III/E set domains/PapD-like
				nD3	431-570	e4jguA1	11.1	Immunoglobulin-related	11.1.1	Immunoglobulin/Fibronectin type III/E set domains/PapD-like
				nD4	571-725	e1r4xA1	11.1	Immunoglobulin-related	11.1.1	Immunoglobulin/Fibronectin type III/E set domains/PapD-like
				nD5	736-870	e3fcgA1	11.1	Immunoglobulin-related	11.1.1	Immunoglobulin/Fibronectin type III/E set domains/PapD-like
VPA0993	Q87HH2	0.336	Peptidase M11	nD2	136-220	e1nnxA1	2.1	Nucleic acid-binding proteins	2.1.1	Nucleic acid-binding proteins
				nD3	236-430	e4yu6A1	2498.1	Metalloproteases (zincins") catalytic domain"	2498.1.1	Metalloproteases (zincins") catalytic domain"
				nD5	566-670	e4kkrB2	11.1	Immunoglobulin-related	11.1.1	Immunoglobulin/Fibronectin type III/E set domains/PapD-like
				nD6	676-785	e4kkrB1	11.1	Immunoglobulin-related	11.1.1	Immunoglobulin/Fibronectin type III/E set domains/PapD-like
				nD7	791-880	e6dlhA4	11.1	Immunoglobulin-related	11.1.1	Immunoglobulin/Fibronectin type III/E set domains/PapD-like
VPA1147	Q87H18	0.062	Putative phenylacetate-CoA ligase	nD1	11-315	e6he2A3	7584.1	Rossmann-like domain in Acetyl-CoA synthetase-like proteins	7584.1.1	Rossmann-like domain in Acetyl-CoA synthetase-like proteins
				nD2	316-400	e4r1mD3	327.5	a+b domain in acetyl-CoA synthetase-like proteins	327.5.1	a+b domain in acetyl-CoA synthetase-like proteins
VPA1303	Q87GL2	0.081	Chromosome partitioning protein ParA	no confident domain assignment
VPA1323	Q87GJ3	0.086	Uncharacterized protein	no confident domain assignment
VPA1333	Q87GI3	0.067	Uncharacterized protein	nD1	31-160	e5kewB1	9.1	Lipocalins	9.1.1	Lipocalins
VPA1343	Q87GH3	0.232	Uncharacterized protein	nD1	21-95	e2ic6B1	192.8	Eukaryotic DNA topoisomerase I, dispensable insert domain	192.8.1	Eukaryotic DNA topoisomerase I, dispensable insert domain
VPA1345	Q87GH1	0.23	Chaperone	no confident domain assignment
VPA1350	Q87GG6	0.05	Uncharacterized protein	no confident domain assignment
VPA1356	Q87GG0	0.203	Type III secretion protein	nD1	36-135	e3v6iY2	3464.1	Helical region in V-type proton ATPase subunit E	3464.1.1	Helical region in V-type proton ATPase subunit E
VPA1357	Q87GF9	0.593	Uncharacterized protein	no confident domain assignment
VPA1363	Q87GF3	0.066	Putative chaperone	no confident domain assignment
VPA1364	Q87GF2	0.734	Uncharacterized protein	no confident domain assignment
VPA1406	Q87GB1	0.091	Putative exopolysaccharide biosynthesis protein	nD2	61-120,156-260,391-445	e3b8mA1	304.58	FepE-like	304.58.1	FepE-like
				nD3	261-390	e5y06A1	3755.3	CT398 helical hairpin	3755.3.1	CT398 helical hairpin
VPA1455	Q87G62	0.105	VWFA domain-containing protein	nD2	81-295,591-618	e3ibsA1	2006.1	HAD domain-related	2006.1.6	vWA-like
				nD3	321-510	e6hftA1	109.4	ARM repeat	109.4.1	ARM repeat
VPA1483	Q87G34	0.942	Putative ABC transporter membrane-spanning permease	nD1	11-90,116-275	e7nnuD1	3646.1	T-component of energy-coupling factor (ECF) transporters	3646.1.1	T-component of energy-coupling factor (ECF) transporters
VPA1614	Q87FR4	0.284	Putative membrane protein, suppressor for copper-sensitivity A	no confident domain assignment
VPA1642	Q87FN6	0.491	Putative CymC protein	nD1	36-165	e5x5sA1	3597.1	Starch specific carbohydrate-binding modules	3597.1.1	Starch specific carbohydrate-binding modules
VPA1643	Q87FN5	0.734	Putative maltose operon periplasmic protein	nD1	21-205	e5ikuA1	10.1	Concanavalin A-like	10.1.2	Galactose-binding domain-like
VPA1644	P59494	0.619	Maltoporin (Maltose-inducible porin)	nD1	26-430	e1mprC1	5084.5	Porins	5084.5.2	Maltoporin-like
VPA1655	Q87FM4	0.072	Putative FecB	nD1	26-175	e3eiwA2	2007.1	Class I glutamine amidotransferase-like	2007.1.14	Chelatase-like
				nD2	176-305	e3eiwA1	2007.1	Class I glutamine amidotransferase-like	2007.1.14	Chelatase-like
VPA1669	Q87FL0	0.082	Putative inner membrane or exported protein	nD1	21-113	e7tj1D1	331.5	TT1751-like	331.5.1	TT1751-like
VPA1738	Q87FE1	0.056	Putative tryptophan repressor binding protein	nD1	1-195	e4lafA1	2007.2	Flavoproteins/Phosphotyrosine protein phosphatases-like	2007.2.1	Flavoproteins
